# Supplementary material for: Key genes and pathogenesis related to type 2 diabetes and cardiogenic stroke
Source: Medicine (Baltimore). 2025 Sep 5;104(36):e44242. doi: 10.1097/MD.0000000000044242 (PMC12419434; doi:10.1097/MD.0000000000044242)
Supplement: Supplementary file 1 [file medi-104-e44242-s001.xlsx]

## Sheet: Supplementary File S1.outTab.SN
SNP	effect_allele.exposure	other_allele.exposure	effect_allele.outcome	other_allele.outcome	beta.exposure	beta.outcome	eaf.exposure	eaf.outcome	remove	palindromic	ambiguous	id.outcome	chr	pos	se.outcome	samplesize.outcome	pval.outcome	outcome	originalname.outcome	outcome.deprecated	mr_keep.outcome	data_source.outcome	se.exposure	samplesize.exposure	pval.exposure	pos.exposure	chr.exposure	id.exposure	exposure	mr_keep.exposure	pval_origin.exposure	data_source.exposure	action	SNP_index	mr_keep
rs10077431	A	C	A	C	-0.0487	-0.000606083	0.214668	0.217887	FALSE	FALSE	FALSE	ukb-b-8714	5	112927686	0.000310583	461880	0.051	Vascular/heart problems diagnosed by doctor: Stroke || id:ukb-b-8714	Vascular/heart problems diagnosed by doctor: Stroke	Vascular/heart problems diagnosed by doctor: Stroke || ||	TRUE	igd	0.0089	62892	4.75499e-08	112927686	5	ebi-a-GCST006867	Type 2 diabetes || id:ebi-a-GCST006867	TRUE	reported	igd	2	1	TRUE
rs10087241	A	G	A	G	-0.0475	0.000211554	0.594893	0.593629	FALSE	FALSE	FALSE	ukb-b-8714	8	30863722	0.000260302	461880	0.42	Vascular/heart problems diagnosed by doctor: Stroke || id:ukb-b-8714	Vascular/heart problems diagnosed by doctor: Stroke	Vascular/heart problems diagnosed by doctor: Stroke || ||	TRUE	igd	0.008	62892	2.79602e-09	30863722	8	ebi-a-GCST006867	Type 2 diabetes || id:ebi-a-GCST006867	TRUE	reported	igd	2	1	TRUE
rs10100265	C	A	C	A	-0.0491	-0.000246371	0.61049	0.613694	FALSE	FALSE	FALSE	ukb-b-8714	8	10633159	0.000262433	461880	0.35	Vascular/heart problems diagnosed by doctor: Stroke || id:ukb-b-8714	Vascular/heart problems diagnosed by doctor: Stroke	Vascular/heart problems diagnosed by doctor: Stroke || ||	TRUE	igd	0.0079	62892	6.28796e-10	10633159	8	ebi-a-GCST006867	Type 2 diabetes || id:ebi-a-GCST006867	TRUE	reported	igd	2	1	TRUE
rs10114341	C	T	C	T	-0.0409	-2.67264e-05	0.440754	0.440283	FALSE	FALSE	FALSE	ukb-b-8714	9	96919182	0.000257351	461880	0.92	Vascular/heart problems diagnosed by doctor: Stroke || id:ukb-b-8714	Vascular/heart problems diagnosed by doctor: Stroke	Vascular/heart problems diagnosed by doctor: Stroke || ||	TRUE	igd	0.0072	62892	1.15101e-08	96919182	9	ebi-a-GCST006867	Type 2 diabetes || id:ebi-a-GCST006867	TRUE	reported	igd	2	1	TRUE
rs10401969	C	T	C	T	0.0921	0.000495703	0.0765858	0.076172	FALSE	FALSE	FALSE	ukb-b-8714	19	19407718	0.000481879	461880	0.3	Vascular/heart problems diagnosed by doctor: Stroke || id:ukb-b-8714	Vascular/heart problems diagnosed by doctor: Stroke	Vascular/heart problems diagnosed by doctor: Stroke || ||	TRUE	igd	0.0133	62892	4.13143e-12	19407718	19	ebi-a-GCST006867	Type 2 diabetes || id:ebi-a-GCST006867	TRUE	reported	igd	2	1	TRUE
rs1050226	G	A	G	A	-0.0491	-0.000186964	0.406792	0.408509	FALSE	FALSE	FALSE	ukb-b-8714	6	7281654	0.000259515	461880	0.47	Vascular/heart problems diagnosed by doctor: Stroke || id:ukb-b-8714	Vascular/heart problems diagnosed by doctor: Stroke	Vascular/heart problems diagnosed by doctor: Stroke || ||	TRUE	igd	0.0074	62892	3.34195e-11	7281654	6	ebi-a-GCST006867	Type 2 diabetes || id:ebi-a-GCST006867	TRUE	reported	igd	2	1	TRUE
rs1061813	A	G	A	G	-0.0429	-0.000115674	0.537119	0.535023	FALSE	FALSE	FALSE	ukb-b-8714	5	14847331	0.000256104	461880	0.649999	Vascular/heart problems diagnosed by doctor: Stroke || id:ukb-b-8714	Vascular/heart problems diagnosed by doctor: Stroke	Vascular/heart problems diagnosed by doctor: Stroke || ||	TRUE	igd	0.0073	62892	3.37202e-09	14847331	5	ebi-a-GCST006867	Type 2 diabetes || id:ebi-a-GCST006867	TRUE	reported	igd	2	1	TRUE
rs1063355	G	T	G	T	0.0709	0.00042601	0.602436	0.60909	FALSE	FALSE	FALSE	ukb-b-8714	6	32627714	0.0002618	461880	0.1	Vascular/heart problems diagnosed by doctor: Stroke || id:ukb-b-8714	Vascular/heart problems diagnosed by doctor: Stroke	Vascular/heart problems diagnosed by doctor: Stroke || ||	TRUE	igd	0.0079	62892	3.71535e-19	32627714	6	ebi-a-GCST006867	Type 2 diabetes || id:ebi-a-GCST006867	TRUE	reported	igd	2	1	TRUE
rs10740322	A	G	A	G	0.0477	0.000118628	0.687104	0.68723	FALSE	FALSE	FALSE	ukb-b-8714	10	71485458	0.00027625	461880	0.67	Vascular/heart problems diagnosed by doctor: Stroke || id:ukb-b-8714	Vascular/heart problems diagnosed by doctor: Stroke	Vascular/heart problems diagnosed by doctor: Stroke || ||	TRUE	igd	0.0085	62892	2.10902e-08	71485458	10	ebi-a-GCST006867	Type 2 diabetes || id:ebi-a-GCST006867	TRUE	reported	igd	2	1	TRUE
rs10811661	C	T	C	T	-0.1569	-8.53756e-05	0.173605	0.173022	FALSE	FALSE	FALSE	ukb-b-8714	9	22134094	0.000337224	461880	0.8	Vascular/heart problems diagnosed by doctor: Stroke || id:ukb-b-8714	Vascular/heart problems diagnosed by doctor: Stroke	Vascular/heart problems diagnosed by doctor: Stroke || ||	TRUE	igd	0.0098	62892	4.13238e-58	22134094	9	ebi-a-GCST006867	Type 2 diabetes || id:ebi-a-GCST006867	TRUE	reported	igd	2	1	TRUE
rs10830963	G	C	G	C	0.0909	-0.000208598	0.275768	0.274974	FALSE	TRUE	FALSE	ukb-b-8714	11	92708710	0.000285402	461880	0.46	Vascular/heart problems diagnosed by doctor: Stroke || id:ukb-b-8714	Vascular/heart problems diagnosed by doctor: Stroke	Vascular/heart problems diagnosed by doctor: Stroke || ||	TRUE	igd	0.008	62892	5.84655e-30	92708710	11	ebi-a-GCST006867	Type 2 diabetes || id:ebi-a-GCST006867	TRUE	reported	igd	2	1	TRUE
rs10842994	T	C	T	C	-0.0755	-0.000264305	0.197025	0.195945	FALSE	FALSE	FALSE	ukb-b-8714	12	27965150	0.000320671	461880	0.41	Vascular/heart problems diagnosed by doctor: Stroke || id:ukb-b-8714	Vascular/heart problems diagnosed by doctor: Stroke	Vascular/heart problems diagnosed by doctor: Stroke || ||	TRUE	igd	0.0091	62892	1.01508e-16	27965150	12	ebi-a-GCST006867	Type 2 diabetes || id:ebi-a-GCST006867	TRUE	reported	igd	2	1	TRUE
rs10974438	C	A	C	A	0.0591	-0.000442721	0.351215	0.351262	FALSE	FALSE	FALSE	ukb-b-8714	9	4291928	0.000267483	461880	0.0980009	Vascular/heart problems diagnosed by doctor: Stroke || id:ukb-b-8714	Vascular/heart problems diagnosed by doctor: Stroke	Vascular/heart problems diagnosed by doctor: Stroke || ||	TRUE	igd	0.0075	62892	3.01301e-15	4291928	9	ebi-a-GCST006867	Type 2 diabetes || id:ebi-a-GCST006867	TRUE	reported	igd	2	1	TRUE
rs11098676	C	T	C	T	0.054	-0.000633959	0.787639	0.789632	FALSE	FALSE	FALSE	ukb-b-8714	4	123833154	0.000312791	461880	0.0430002	Vascular/heart problems diagnosed by doctor: Stroke || id:ukb-b-8714	Vascular/heart problems diagnosed by doctor: Stroke	Vascular/heart problems diagnosed by doctor: Stroke || ||	TRUE	igd	0.0096	62892	2.02698e-08	123833154	4	ebi-a-GCST006867	Type 2 diabetes || id:ebi-a-GCST006867	TRUE	reported	igd	2	1	TRUE
rs11107116	T	G	T	G	0.0467	0.000334802	0.219714	0.220565	FALSE	FALSE	FALSE	ukb-b-8714	12	93978504	0.000307568	461880	0.28	Vascular/heart problems diagnosed by doctor: Stroke || id:ukb-b-8714	Vascular/heart problems diagnosed by doctor: Stroke	Vascular/heart problems diagnosed by doctor: Stroke || ||	TRUE	igd	0.0085	62892	3.74999e-08	93978504	12	ebi-a-GCST006867	Type 2 diabetes || id:ebi-a-GCST006867	TRUE	reported	igd	2	1	TRUE
rs1111875	T	C	T	C	-0.0948	0.000295565	0.408262	0.408256	FALSE	FALSE	FALSE	ukb-b-8714	10	94462882	0.00025958	461880	0.25	Vascular/heart problems diagnosed by doctor: Stroke || id:ukb-b-8714	Vascular/heart problems diagnosed by doctor: Stroke	Vascular/heart problems diagnosed by doctor: Stroke || ||	TRUE	igd	0.0072	62892	3.61493e-39	94462882	10	ebi-a-GCST006867	Type 2 diabetes || id:ebi-a-GCST006867	TRUE	reported	igd	2	1	TRUE
rs11257655	T	C	T	C	0.0737	-0.000359614	0.206773	0.208238	FALSE	FALSE	FALSE	ukb-b-8714	10	12307894	0.000314093	461880	0.25	Vascular/heart problems diagnosed by doctor: Stroke || id:ukb-b-8714	Vascular/heart problems diagnosed by doctor: Stroke	Vascular/heart problems diagnosed by doctor: Stroke || ||	TRUE	igd	0.0087	62892	1.96607e-17	12307894	10	ebi-a-GCST006867	Type 2 diabetes || id:ebi-a-GCST006867	TRUE	reported	igd	2	1	TRUE
rs1127655	T	C	T	C	-0.0438	-0.000160515	0.529064	0.52972	FALSE	FALSE	FALSE	ukb-b-8714	1	117530507	0.000255806	461880	0.53	Vascular/heart problems diagnosed by doctor: Stroke || id:ukb-b-8714	Vascular/heart problems diagnosed by doctor: Stroke	Vascular/heart problems diagnosed by doctor: Stroke || ||	TRUE	igd	0.0079	62892	2.47098e-08	117530507	1	ebi-a-GCST006867	Type 2 diabetes || id:ebi-a-GCST006867	TRUE	reported	igd	2	1	TRUE
rs11708067	G	A	G	A	-0.0965	-4.6672e-05	0.23899	0.242369	FALSE	FALSE	FALSE	ukb-b-8714	3	123065778	0.000297596	461880	0.88	Vascular/heart problems diagnosed by doctor: Stroke || id:ukb-b-8714	Vascular/heart problems diagnosed by doctor: Stroke	Vascular/heart problems diagnosed by doctor: Stroke || ||	TRUE	igd	0.0086	62892	5.93335e-29	123065778	3	ebi-a-GCST006867	Type 2 diabetes || id:ebi-a-GCST006867	TRUE	reported	igd	2	1	TRUE
rs11925227	A	G	A	G	-0.0534	-5.54876e-05	0.183439	0.187319	FALSE	FALSE	FALSE	ukb-b-8714	3	170766618	0.000329845	461880	0.87	Vascular/heart problems diagnosed by doctor: Stroke || id:ukb-b-8714	Vascular/heart problems diagnosed by doctor: Stroke	Vascular/heart problems diagnosed by doctor: Stroke || ||	TRUE	igd	0.0095	62892	2.24999e-08	170766618	3	ebi-a-GCST006867	Type 2 diabetes || id:ebi-a-GCST006867	TRUE	reported	igd	2	1	TRUE
rs11926707	C	T	C	T	0.0463	-0.000180899	0.625556	0.62028	FALSE	FALSE	FALSE	ukb-b-8714	3	46925539	0.000264398	461880	0.49	Vascular/heart problems diagnosed by doctor: Stroke || id:ukb-b-8714	Vascular/heart problems diagnosed by doctor: Stroke	Vascular/heart problems diagnosed by doctor: Stroke || ||	TRUE	igd	0.0082	62892	1.68601e-08	46925539	3	ebi-a-GCST006867	Type 2 diabetes || id:ebi-a-GCST006867	TRUE	reported	igd	2	1	TRUE
rs12088739	G	A	G	A	-0.0884	-0.000903101	0.0898481	0.090793	FALSE	FALSE	FALSE	ukb-b-8714	1	51506886	0.000444109	461880	0.0420001	Vascular/heart problems diagnosed by doctor: Stroke || id:ukb-b-8714	Vascular/heart problems diagnosed by doctor: Stroke	Vascular/heart problems diagnosed by doctor: Stroke || ||	TRUE	igd	0.013	62892	9.79264e-12	51506886	1	ebi-a-GCST006867	Type 2 diabetes || id:ebi-a-GCST006867	TRUE	reported	igd	2	1	TRUE
rs12299509	G	A	G	A	0.0467	-8.77334e-05	0.478622	0.469309	FALSE	FALSE	FALSE	ukb-b-8714	12	4406281	0.000255475	461880	0.73	Vascular/heart problems diagnosed by doctor: Stroke || id:ukb-b-8714	Vascular/heart problems diagnosed by doctor: Stroke	Vascular/heart problems diagnosed by doctor: Stroke || ||	TRUE	igd	0.0073	62892	2.08699e-10	4406281	12	ebi-a-GCST006867	Type 2 diabetes || id:ebi-a-GCST006867	TRUE	reported	igd	2	1	TRUE
rs12617659	T	C	T	C	-0.0685	-0.00041698	0.147238	0.148141	FALSE	FALSE	FALSE	ukb-b-8714	2	121309759	0.00035994	461880	0.25	Vascular/heart problems diagnosed by doctor: Stroke || id:ukb-b-8714	Vascular/heart problems diagnosed by doctor: Stroke	Vascular/heart problems diagnosed by doctor: Stroke || ||	TRUE	igd	0.0103	62892	2.82683e-11	121309759	2	ebi-a-GCST006867	Type 2 diabetes || id:ebi-a-GCST006867	TRUE	reported	igd	2	1	TRUE
rs12910825	G	A	G	A	0.0517	-7.43037e-05	0.360391	0.360105	FALSE	FALSE	FALSE	ukb-b-8714	15	91511260	0.000265697	461880	0.780001	Vascular/heart problems diagnosed by doctor: Stroke || id:ukb-b-8714	Vascular/heart problems diagnosed by doctor: Stroke	Vascular/heart problems diagnosed by doctor: Stroke || ||	TRUE	igd	0.0074	62892	2.16421e-12	91511260	15	ebi-a-GCST006867	Type 2 diabetes || id:ebi-a-GCST006867	TRUE	reported	igd	2	1	TRUE
rs12945601	C	T	C	T	-0.048	-0.00023133	0.613603	0.616562	FALSE	FALSE	FALSE	ukb-b-8714	17	17653411	0.000263459	461880	0.38	Vascular/heart problems diagnosed by doctor: Stroke || id:ukb-b-8714	Vascular/heart problems diagnosed by doctor: Stroke	Vascular/heart problems diagnosed by doctor: Stroke || ||	TRUE	igd	0.008	62892	1.71799e-09	17653411	17	ebi-a-GCST006867	Type 2 diabetes || id:ebi-a-GCST006867	TRUE	reported	igd	2	1	TRUE
rs12970134	A	G	A	G	0.0555	-0.000393587	0.26512	0.26571	FALSE	FALSE	FALSE	ukb-b-8714	18	57884750	0.000288689	461880	0.17	Vascular/heart problems diagnosed by doctor: Stroke || id:ukb-b-8714	Vascular/heart problems diagnosed by doctor: Stroke	Vascular/heart problems diagnosed by doctor: Stroke || ||	TRUE	igd	0.008	62892	5.30884e-12	57884750	18	ebi-a-GCST006867	Type 2 diabetes || id:ebi-a-GCST006867	TRUE	reported	igd	2	1	TRUE
rs13239186	T	C	T	C	0.0539	2.87979e-05	0.302029	0.302674	FALSE	FALSE	FALSE	ukb-b-8714	7	117510621	0.000279551	461880	0.92	Vascular/heart problems diagnosed by doctor: Stroke || id:ukb-b-8714	Vascular/heart problems diagnosed by doctor: Stroke	Vascular/heart problems diagnosed by doctor: Stroke || ||	TRUE	igd	0.0085	62892	2.70402e-10	117510621	7	ebi-a-GCST006867	Type 2 diabetes || id:ebi-a-GCST006867	TRUE	reported	igd	2	1	TRUE
rs13330951	G	A	G	A	-0.0456	-0.000598341	0.488314	0.48457	FALSE	FALSE	FALSE	ukb-b-8714	16	69563842	0.000255819	461880	0.0189998	Vascular/heart problems diagnosed by doctor: Stroke || id:ukb-b-8714	Vascular/heart problems diagnosed by doctor: Stroke	Vascular/heart problems diagnosed by doctor: Stroke || ||	TRUE	igd	0.0081	62892	1.53801e-08	69563842	16	ebi-a-GCST006867	Type 2 diabetes || id:ebi-a-GCST006867	TRUE	reported	igd	2	1	TRUE
rs13389219	T	C	T	C	-0.0722	8.10733e-05	0.394368	0.392404	FALSE	FALSE	FALSE	ukb-b-8714	2	165528876	0.000261184	461880	0.760001	Vascular/heart problems diagnosed by doctor: Stroke || id:ukb-b-8714	Vascular/heart problems diagnosed by doctor: Stroke	Vascular/heart problems diagnosed by doctor: Stroke || ||	TRUE	igd	0.0074	62892	2.1062e-22	165528876	2	ebi-a-GCST006867	Type 2 diabetes || id:ebi-a-GCST006867	TRUE	reported	igd	2	1	TRUE
rs1359790	A	G	A	G	-0.0796	0.00018827	0.2867	0.287206	FALSE	FALSE	FALSE	ukb-b-8714	13	80717156	0.000282015	461880	0.5	Vascular/heart problems diagnosed by doctor: Stroke || id:ukb-b-8714	Vascular/heart problems diagnosed by doctor: Stroke	Vascular/heart problems diagnosed by doctor: Stroke || ||	TRUE	igd	0.008	62892	2.79512e-23	80717156	13	ebi-a-GCST006867	Type 2 diabetes || id:ebi-a-GCST006867	TRUE	reported	igd	2	1	TRUE
rs1496653	G	A	G	A	-0.0769	0.000196977	0.204782	0.203442	FALSE	FALSE	FALSE	ukb-b-8714	3	23454790	0.000316686	461880	0.53	Vascular/heart problems diagnosed by doctor: Stroke || id:ukb-b-8714	Vascular/heart problems diagnosed by doctor: Stroke	Vascular/heart problems diagnosed by doctor: Stroke || ||	TRUE	igd	0.0088	62892	2.57217e-18	23454790	3	ebi-a-GCST006867	Type 2 diabetes || id:ebi-a-GCST006867	TRUE	reported	igd	2	1	TRUE
rs1552224	C	A	C	A	-0.1034	-2.85103e-05	0.15421	0.153932	FALSE	FALSE	FALSE	ukb-b-8714	11	72433098	0.000352877	461880	0.94	Vascular/heart problems diagnosed by doctor: Stroke || id:ukb-b-8714	Vascular/heart problems diagnosed by doctor: Stroke	Vascular/heart problems diagnosed by doctor: Stroke || ||	TRUE	igd	0.0101	62892	8.63575e-25	72433098	11	ebi-a-GCST006867	Type 2 diabetes || id:ebi-a-GCST006867	TRUE	reported	igd	2	1	TRUE
rs16988333	G	A	G	A	-0.0745	0.00042342	0.0904035	0.092	FALSE	FALSE	FALSE	ukb-b-8714	22	30552813	0.000441178	461880	0.34	Vascular/heart problems diagnosed by doctor: Stroke || id:ukb-b-8714	Vascular/heart problems diagnosed by doctor: Stroke	Vascular/heart problems diagnosed by doctor: Stroke || ||	TRUE	igd	0.013	62892	9.16896e-09	30552813	22	ebi-a-GCST006867	Type 2 diabetes || id:ebi-a-GCST006867	TRUE	reported	igd	2	1	TRUE
rs17086692	T	G	T	G	-0.0467	6.29116e-05	0.313426	0.31037	FALSE	FALSE	FALSE	ukb-b-8714	4	53134293	0.000275955	461880	0.82	Vascular/heart problems diagnosed by doctor: Stroke || id:ukb-b-8714	Vascular/heart problems diagnosed by doctor: Stroke	Vascular/heart problems diagnosed by doctor: Stroke || ||	TRUE	igd	0.0084	62892	2.48102e-08	53134293	4	ebi-a-GCST006867	Type 2 diabetes || id:ebi-a-GCST006867	TRUE	reported	igd	2	1	TRUE
rs17168486	T	C	T	C	0.0742	-1.39345e-05	0.173603	0.17332	FALSE	FALSE	FALSE	ukb-b-8714	7	14898282	0.000338557	461880	0.97	Vascular/heart problems diagnosed by doctor: Stroke || id:ukb-b-8714	Vascular/heart problems diagnosed by doctor: Stroke	Vascular/heart problems diagnosed by doctor: Stroke || ||	TRUE	igd	0.0094	62892	2.17721e-15	14898282	7	ebi-a-GCST006867	Type 2 diabetes || id:ebi-a-GCST006867	TRUE	reported	igd	2	1	TRUE
rs17405722	A	G	A	G	0.087	0.000576771	0.0741526	0.074811	FALSE	FALSE	FALSE	ukb-b-8714	17	40542501	0.00048612	461880	0.24	Vascular/heart problems diagnosed by doctor: Stroke || id:ukb-b-8714	Vascular/heart problems diagnosed by doctor: Stroke	Vascular/heart problems diagnosed by doctor: Stroke || ||	TRUE	igd	0.0146	62892	2.27798e-09	40542501	17	ebi-a-GCST006867	Type 2 diabetes || id:ebi-a-GCST006867	TRUE	reported	igd	2	1	TRUE
rs17411031	G	C	G	C	-0.045	0.000457734	0.261729	0.262341	FALSE	TRUE	FALSE	ukb-b-8714	8	19852310	0.000289963	461880	0.11	Vascular/heart problems diagnosed by doctor: Stroke || id:ukb-b-8714	Vascular/heart problems diagnosed by doctor: Stroke	Vascular/heart problems diagnosed by doctor: Stroke || ||	TRUE	igd	0.0081	62892	3.03501e-08	19852310	8	ebi-a-GCST006867	Type 2 diabetes || id:ebi-a-GCST006867	TRUE	reported	igd	2	1	TRUE
rs1758632	G	C	G	C	0.0491	-4.56536e-05	0.623407	0.623484	FALSE	TRUE	FALSE	ukb-b-8714	9	34025640	0.000262974	461880	0.86	Vascular/heart problems diagnosed by doctor: Stroke || id:ukb-b-8714	Vascular/heart problems diagnosed by doctor: Stroke	Vascular/heart problems diagnosed by doctor: Stroke || ||	TRUE	igd	0.0081	62892	1.36e-09	34025640	9	ebi-a-GCST006867	Type 2 diabetes || id:ebi-a-GCST006867	TRUE	reported	igd	2	1	TRUE
rs17631783	T	C	T	C	-0.0487	-0.000219211	0.26346	0.262968	FALSE	FALSE	FALSE	ukb-b-8714	17	61687600	0.000291006	461880	0.450001	Vascular/heart problems diagnosed by doctor: Stroke || id:ukb-b-8714	Vascular/heart problems diagnosed by doctor: Stroke	Vascular/heart problems diagnosed by doctor: Stroke || ||	TRUE	igd	0.0089	62892	3.94903e-08	61687600	17	ebi-a-GCST006867	Type 2 diabetes || id:ebi-a-GCST006867	TRUE	reported	igd	2	1	TRUE
rs17791513	G	A	G	A	-0.1027	-0.000296096	0.0605985	0.061406	FALSE	FALSE	FALSE	ukb-b-8714	9	81905590	0.000534329	461880	0.58	Vascular/heart problems diagnosed by doctor: Stroke || id:ukb-b-8714	Vascular/heart problems diagnosed by doctor: Stroke	Vascular/heart problems diagnosed by doctor: Stroke || ||	TRUE	igd	0.0148	62892	4.61424e-12	81905590	9	ebi-a-GCST006867	Type 2 diabetes || id:ebi-a-GCST006867	TRUE	reported	igd	2	1	TRUE
rs1801214	T	C	T	C	0.0903	0.00048087	0.599585	0.599955	FALSE	FALSE	FALSE	ukb-b-8714	4	6303022	0.000260791	461880	0.0649995	Vascular/heart problems diagnosed by doctor: Stroke || id:ukb-b-8714	Vascular/heart problems diagnosed by doctor: Stroke	Vascular/heart problems diagnosed by doctor: Stroke || ||	TRUE	igd	0.0074	62892	5.51569e-34	6303022	4	ebi-a-GCST006867	Type 2 diabetes || id:ebi-a-GCST006867	TRUE	reported	igd	2	1	TRUE
rs1899951	T	C	T	C	-0.1118	0.000309744	0.123288	0.12198	FALSE	FALSE	FALSE	ukb-b-8714	3	12394840	0.000389424	461880	0.43	Vascular/heart problems diagnosed by doctor: Stroke || id:ukb-b-8714	Vascular/heart problems diagnosed by doctor: Stroke	Vascular/heart problems diagnosed by doctor: Stroke || ||	TRUE	igd	0.0109	62892	1.63682e-24	12394840	3	ebi-a-GCST006867	Type 2 diabetes || id:ebi-a-GCST006867	TRUE	reported	igd	2	1	TRUE
rs2237892	T	C	T	C	-0.096	-7.71196e-06	0.0624896	0.064089	FALSE	FALSE	FALSE	ukb-b-8714	11	2839751	0.00052064	461880	0.99	Vascular/heart problems diagnosed by doctor: Stroke || id:ukb-b-8714	Vascular/heart problems diagnosed by doctor: Stroke	Vascular/heart problems diagnosed by doctor: Stroke || ||	TRUE	igd	0.0157	62892	8.74601e-10	2839751	11	ebi-a-GCST006867	Type 2 diabetes || id:ebi-a-GCST006867	TRUE	reported	igd	2	1	TRUE
rs2246618	T	C	T	C	0.0513	0.000247569	0.307253	0.306751	FALSE	FALSE	FALSE	ukb-b-8714	6	31478986	0.000276268	461880	0.37	Vascular/heart problems diagnosed by doctor: Stroke || id:ukb-b-8714	Vascular/heart problems diagnosed by doctor: Stroke	Vascular/heart problems diagnosed by doctor: Stroke || ||	TRUE	igd	0.0084	62892	1.20301e-09	31478986	6	ebi-a-GCST006867	Type 2 diabetes || id:ebi-a-GCST006867	TRUE	reported	igd	2	1	TRUE
rs2261181	T	C	T	C	0.0985	0.00026486	0.09647	0.097509	FALSE	FALSE	FALSE	ukb-b-8714	12	66212318	0.00043105	461880	0.54	Vascular/heart problems diagnosed by doctor: Stroke || id:ukb-b-8714	Vascular/heart problems diagnosed by doctor: Stroke	Vascular/heart problems diagnosed by doctor: Stroke || ||	TRUE	igd	0.0118	62892	9.1791e-17	66212318	12	ebi-a-GCST006867	Type 2 diabetes || id:ebi-a-GCST006867	TRUE	reported	igd	2	1	TRUE
rs2294120	G	A	G	A	-0.0443	-0.000389022	0.455879	0.455319	FALSE	FALSE	FALSE	ukb-b-8714	8	146003567	0.000256372	461880	0.13	Vascular/heart problems diagnosed by doctor: Stroke || id:ukb-b-8714	Vascular/heart problems diagnosed by doctor: Stroke	Vascular/heart problems diagnosed by doctor: Stroke || ||	TRUE	igd	0.0079	62892	1.61801e-08	146003567	8	ebi-a-GCST006867	Type 2 diabetes || id:ebi-a-GCST006867	TRUE	reported	igd	2	1	TRUE
rs2296173	G	A	G	A	0.065	-3.03292e-05	0.212011	0.210977	FALSE	FALSE	FALSE	ukb-b-8714	1	39913351	0.000312639	461880	0.92	Vascular/heart problems diagnosed by doctor: Stroke || id:ukb-b-8714	Vascular/heart problems diagnosed by doctor: Stroke	Vascular/heart problems diagnosed by doctor: Stroke || ||	TRUE	igd	0.0087	62892	7.65773e-14	39913351	1	ebi-a-GCST006867	Type 2 diabetes || id:ebi-a-GCST006867	TRUE	reported	igd	2	1	TRUE
rs2299383	T	C	T	C	0.0412	-0.000267247	0.423455	0.425417	FALSE	FALSE	FALSE	ukb-b-8714	7	103418846	0.000259397	461880	0.3	Vascular/heart problems diagnosed by doctor: Stroke || id:ukb-b-8714	Vascular/heart problems diagnosed by doctor: Stroke	Vascular/heart problems diagnosed by doctor: Stroke || ||	TRUE	igd	0.0073	62892	1.49001e-08	103418846	7	ebi-a-GCST006867	Type 2 diabetes || id:ebi-a-GCST006867	TRUE	reported	igd	2	1	TRUE
rs243019	C	T	C	T	0.0566	0.000290184	0.455831	0.4567	FALSE	FALSE	FALSE	ukb-b-8714	2	60585806	0.000256986	461880	0.26	Vascular/heart problems diagnosed by doctor: Stroke || id:ukb-b-8714	Vascular/heart problems diagnosed by doctor: Stroke	Vascular/heart problems diagnosed by doctor: Stroke || ||	TRUE	igd	0.0071	62892	2.28981e-15	60585806	2	ebi-a-GCST006867	Type 2 diabetes || id:ebi-a-GCST006867	TRUE	reported	igd	2	1	TRUE
rs2493394	G	A	G	A	0.073	0.00123796	0.107338	0.108325	FALSE	FALSE	FALSE	ukb-b-8714	1	120471224	0.000410242	461880	0.0025	Vascular/heart problems diagnosed by doctor: Stroke || id:ukb-b-8714	Vascular/heart problems diagnosed by doctor: Stroke	Vascular/heart problems diagnosed by doctor: Stroke || ||	TRUE	igd	0.0113	62892	1.15101e-10	120471224	1	ebi-a-GCST006867	Type 2 diabetes || id:ebi-a-GCST006867	TRUE	reported	igd	2	1	TRUE
rs2796441	A	G	A	G	-0.0715	-0.000396823	0.416458	0.418494	FALSE	FALSE	FALSE	ukb-b-8714	9	84308948	0.000258181	461880	0.12	Vascular/heart problems diagnosed by doctor: Stroke || id:ukb-b-8714	Vascular/heart problems diagnosed by doctor: Stroke	Vascular/heart problems diagnosed by doctor: Stroke || ||	TRUE	igd	0.0073	62892	1.962e-22	84308948	9	ebi-a-GCST006867	Type 2 diabetes || id:ebi-a-GCST006867	TRUE	reported	igd	2	1	TRUE
rs2820426	G	A	G	A	0.0521	-0.000143771	0.610058	0.60508	FALSE	FALSE	FALSE	ukb-b-8714	1	219660535	0.000261969	461880	0.58	Vascular/heart problems diagnosed by doctor: Stroke || id:ukb-b-8714	Vascular/heart problems diagnosed by doctor: Stroke	Vascular/heart problems diagnosed by doctor: Stroke || ||	TRUE	igd	0.0073	62892	1.30197e-12	219660535	1	ebi-a-GCST006867	Type 2 diabetes || id:ebi-a-GCST006867	TRUE	reported	igd	2	1	TRUE
rs2867125	C	T	C	T	0.0601	0.00043239	0.827825	0.827401	FALSE	FALSE	FALSE	ukb-b-8714	2	622827	0.000337315	461880	0.2	Vascular/heart problems diagnosed by doctor: Stroke || id:ukb-b-8714	Vascular/heart problems diagnosed by doctor: Stroke	Vascular/heart problems diagnosed by doctor: Stroke || ||	TRUE	igd	0.0096	62892	4.32504e-10	622827	2	ebi-a-GCST006867	Type 2 diabetes || id:ebi-a-GCST006867	TRUE	reported	igd	2	1	TRUE
rs2908282	A	G	A	G	0.0552	-0.00018488	0.177395	0.178579	FALSE	FALSE	FALSE	ukb-b-8714	7	44248828	0.000333576	461880	0.58	Vascular/heart problems diagnosed by doctor: Stroke || id:ukb-b-8714	Vascular/heart problems diagnosed by doctor: Stroke	Vascular/heart problems diagnosed by doctor: Stroke || ||	TRUE	igd	0.0094	62892	4.25001e-09	44248828	7	ebi-a-GCST006867	Type 2 diabetes || id:ebi-a-GCST006867	TRUE	reported	igd	2	1	TRUE
rs2925979	C	T	C	T	-0.0534	-0.000326718	0.70085	0.700045	FALSE	FALSE	FALSE	ukb-b-8714	16	81534790	0.000278494	461880	0.24	Vascular/heart problems diagnosed by doctor: Stroke || id:ukb-b-8714	Vascular/heart problems diagnosed by doctor: Stroke	Vascular/heart problems diagnosed by doctor: Stroke || ||	TRUE	igd	0.0078	62892	9.0615e-12	81534790	16	ebi-a-GCST006867	Type 2 diabetes || id:ebi-a-GCST006867	TRUE	reported	igd	2	1	TRUE
rs2943656	G	A	G	A	0.0902	-0.000202015	0.635133	0.637037	FALSE	FALSE	FALSE	ukb-b-8714	2	227121918	0.000265469	461880	0.450001	Vascular/heart problems diagnosed by doctor: Stroke || id:ukb-b-8714	Vascular/heart problems diagnosed by doctor: Stroke	Vascular/heart problems diagnosed by doctor: Stroke || ||	TRUE	igd	0.0074	62892	6.6973e-34	227121918	2	ebi-a-GCST006867	Type 2 diabetes || id:ebi-a-GCST006867	TRUE	reported	igd	2	1	TRUE
rs3217992	T	C	T	C	0.0527	0.000147114	0.369901	0.368973	FALSE	FALSE	FALSE	ukb-b-8714	9	22003223	0.000264514	461880	0.58	Vascular/heart problems diagnosed by doctor: Stroke || id:ukb-b-8714	Vascular/heart problems diagnosed by doctor: Stroke	Vascular/heart problems diagnosed by doctor: Stroke || ||	TRUE	igd	0.0073	62892	7.2277e-13	22003223	9	ebi-a-GCST006867	Type 2 diabetes || id:ebi-a-GCST006867	TRUE	reported	igd	2	1	TRUE
rs340874	C	T	C	T	0.0626	-2.12426e-05	0.563904	0.56802	FALSE	FALSE	FALSE	ukb-b-8714	1	214159256	0.000257124	461880	0.93	Vascular/heart problems diagnosed by doctor: Stroke || id:ukb-b-8714	Vascular/heart problems diagnosed by doctor: Stroke	Vascular/heart problems diagnosed by doctor: Stroke || ||	TRUE	igd	0.0073	62892	8.40621e-18	214159256	1	ebi-a-GCST006867	Type 2 diabetes || id:ebi-a-GCST006867	TRUE	reported	igd	2	1	TRUE
rs348330	A	G	A	G	-0.0487	-0.000256697	0.633451	0.632156	FALSE	FALSE	FALSE	ukb-b-8714	1	229672955	0.000265589	461880	0.33	Vascular/heart problems diagnosed by doctor: Stroke || id:ukb-b-8714	Vascular/heart problems diagnosed by doctor: Stroke	Vascular/heart problems diagnosed by doctor: Stroke || ||	TRUE	igd	0.0081	62892	1.86402e-09	229672955	1	ebi-a-GCST006867	Type 2 diabetes || id:ebi-a-GCST006867	TRUE	reported	igd	2	1	TRUE
rs3756784	G	T	G	T	0.0505	-0.000142342	0.185838	0.188968	FALSE	FALSE	FALSE	ukb-b-8714	6	131950233	0.000326652	461880	0.66	Vascular/heart problems diagnosed by doctor: Stroke || id:ukb-b-8714	Vascular/heart problems diagnosed by doctor: Stroke	Vascular/heart problems diagnosed by doctor: Stroke || ||	TRUE	igd	0.0091	62892	2.58899e-08	131950233	6	ebi-a-GCST006867	Type 2 diabetes || id:ebi-a-GCST006867	TRUE	reported	igd	2	1	TRUE
rs3802177	A	G	A	G	-0.1217	0.000373113	0.311281	0.309793	FALSE	FALSE	FALSE	ukb-b-8714	8	118185025	0.000276364	461880	0.18	Vascular/heart problems diagnosed by doctor: Stroke || id:ukb-b-8714	Vascular/heart problems diagnosed by doctor: Stroke	Vascular/heart problems diagnosed by doctor: Stroke || ||	TRUE	igd	0.008	62892	2.32113e-52	118185025	8	ebi-a-GCST006867	Type 2 diabetes || id:ebi-a-GCST006867	TRUE	reported	igd	2	1	TRUE
rs459193	G	A	G	A	0.0711	0.000202581	0.745338	0.746616	FALSE	FALSE	FALSE	ukb-b-8714	5	55806751	0.000292715	461880	0.49	Vascular/heart problems diagnosed by doctor: Stroke || id:ukb-b-8714	Vascular/heart problems diagnosed by doctor: Stroke	Vascular/heart problems diagnosed by doctor: Stroke || ||	TRUE	igd	0.0083	62892	8.80846e-18	55806751	5	ebi-a-GCST006867	Type 2 diabetes || id:ebi-a-GCST006867	TRUE	reported	igd	2	1	TRUE
rs4622883	G	A	G	A	-0.0435	-0.000250757	0.508544	0.507277	FALSE	FALSE	FALSE	ukb-b-8714	3	152188290	0.000255314	461880	0.33	Vascular/heart problems diagnosed by doctor: Stroke || id:ukb-b-8714	Vascular/heart problems diagnosed by doctor: Stroke	Vascular/heart problems diagnosed by doctor: Stroke || ||	TRUE	igd	0.0078	62892	3.01599e-08	152188290	3	ebi-a-GCST006867	Type 2 diabetes || id:ebi-a-GCST006867	TRUE	reported	igd	2	1	TRUE
rs4686471	C	T	C	T	0.0534	8.66275e-05	0.609775	0.610044	FALSE	FALSE	FALSE	ukb-b-8714	3	187740899	0.000262761	461880	0.74	Vascular/heart problems diagnosed by doctor: Stroke || id:ukb-b-8714	Vascular/heart problems diagnosed by doctor: Stroke	Vascular/heart problems diagnosed by doctor: Stroke || ||	TRUE	igd	0.0081	62892	4.28154e-11	187740899	3	ebi-a-GCST006867	Type 2 diabetes || id:ebi-a-GCST006867	TRUE	reported	igd	2	1	TRUE
rs4812829	A	G	A	G	0.0532	-3.23375e-05	0.160871	0.160203	FALSE	FALSE	FALSE	ukb-b-8714	20	42989267	0.00034801	461880	0.93	Vascular/heart problems diagnosed by doctor: Stroke || id:ukb-b-8714	Vascular/heart problems diagnosed by doctor: Stroke	Vascular/heart problems diagnosed by doctor: Stroke || ||	TRUE	igd	0.0095	62892	2.44298e-08	42989267	20	ebi-a-GCST006867	Type 2 diabetes || id:ebi-a-GCST006867	TRUE	reported	igd	2	1	TRUE
rs4823182	G	A	G	A	0.0482	-0.000420392	0.335748	0.333759	FALSE	FALSE	FALSE	ukb-b-8714	22	44377442	0.000270758	461880	0.12	Vascular/heart problems diagnosed by doctor: Stroke || id:ukb-b-8714	Vascular/heart problems diagnosed by doctor: Stroke	Vascular/heart problems diagnosed by doctor: Stroke || ||	TRUE	igd	0.0077	62892	3.35799e-10	44377442	22	ebi-a-GCST006867	Type 2 diabetes || id:ebi-a-GCST006867	TRUE	reported	igd	2	1	TRUE
rs4865796	A	G	A	G	0.053	-7.1245e-05	0.69309	0.69273	FALSE	FALSE	FALSE	ukb-b-8714	5	53272664	0.000276576	461880	0.8	Vascular/heart problems diagnosed by doctor: Stroke || id:ukb-b-8714	Vascular/heart problems diagnosed by doctor: Stroke	Vascular/heart problems diagnosed by doctor: Stroke || ||	TRUE	igd	0.0078	62892	1.32892e-11	53272664	5	ebi-a-GCST006867	Type 2 diabetes || id:ebi-a-GCST006867	TRUE	reported	igd	2	1	TRUE
rs516946	C	T	C	T	0.0824	-0.000200452	0.760633	0.761732	FALSE	FALSE	FALSE	ukb-b-8714	8	41519248	0.000299356	461880	0.5	Vascular/heart problems diagnosed by doctor: Stroke || id:ukb-b-8714	Vascular/heart problems diagnosed by doctor: Stroke	Vascular/heart problems diagnosed by doctor: Stroke || ||	TRUE	igd	0.0085	62892	3.15864e-22	41519248	8	ebi-a-GCST006867	Type 2 diabetes || id:ebi-a-GCST006867	TRUE	reported	igd	2	1	TRUE
rs5215	T	C	T	C	-0.0678	0.000279372	0.639941	0.642502	FALSE	FALSE	FALSE	ukb-b-8714	11	17408630	0.000266225	461880	0.29	Vascular/heart problems diagnosed by doctor: Stroke || id:ukb-b-8714	Vascular/heart problems diagnosed by doctor: Stroke	Vascular/heart problems diagnosed by doctor: Stroke || ||	TRUE	igd	0.0073	62892	2.08882e-20	17408630	11	ebi-a-GCST006867	Type 2 diabetes || id:ebi-a-GCST006867	TRUE	reported	igd	2	1	TRUE
rs55966194	G	C	G	C	-0.0526	7.24805e-05	0.281312	0.281901	FALSE	TRUE	FALSE	ukb-b-8714	20	45599090	0.000283657	461880	0.8	Vascular/heart problems diagnosed by doctor: Stroke || id:ukb-b-8714	Vascular/heart problems diagnosed by doctor: Stroke	Vascular/heart problems diagnosed by doctor: Stroke || ||	TRUE	igd	0.0088	62892	2.25398e-09	45599090	20	ebi-a-GCST006867	Type 2 diabetes || id:ebi-a-GCST006867	TRUE	reported	igd	2	1	TRUE
rs576674	A	G	A	G	-0.0654	-5.30845e-06	0.832515	0.831847	FALSE	FALSE	FALSE	ukb-b-8714	13	33554302	0.0003409	461880	0.99	Vascular/heart problems diagnosed by doctor: Stroke || id:ukb-b-8714	Vascular/heart problems diagnosed by doctor: Stroke	Vascular/heart problems diagnosed by doctor: Stroke || ||	TRUE	igd	0.0097	62892	1.79184e-11	33554302	13	ebi-a-GCST006867	Type 2 diabetes || id:ebi-a-GCST006867	TRUE	reported	igd	2	1	TRUE
rs6059662	G	A	G	A	0.0446	6.90259e-05	0.663176	0.657487	FALSE	FALSE	FALSE	ukb-b-8714	20	32675727	0.00027038	461880	0.8	Vascular/heart problems diagnosed by doctor: Stroke || id:ukb-b-8714	Vascular/heart problems diagnosed by doctor: Stroke	Vascular/heart problems diagnosed by doctor: Stroke || ||	TRUE	igd	0.0079	62892	1.51199e-08	32675727	20	ebi-a-GCST006867	Type 2 diabetes || id:ebi-a-GCST006867	TRUE	reported	igd	2	1	TRUE
rs61953351	T	G	T	G	-0.07	9.94149e-05	0.249902	0.250316	FALSE	FALSE	FALSE	ukb-b-8714	12	121456616	0.000294627	461880	0.74	Vascular/heart problems diagnosed by doctor: Stroke || id:ukb-b-8714	Vascular/heart problems diagnosed by doctor: Stroke	Vascular/heart problems diagnosed by doctor: Stroke || ||	TRUE	igd	0.0091	62892	1.97606e-14	121456616	12	ebi-a-GCST006867	Type 2 diabetes || id:ebi-a-GCST006867	TRUE	reported	igd	2	1	TRUE
rs622217	C	T	C	T	-0.0485	0.000286467	0.483932	0.482901	FALSE	FALSE	FALSE	ukb-b-8714	6	160766770	0.000256004	461880	0.26	Vascular/heart problems diagnosed by doctor: Stroke || id:ukb-b-8714	Vascular/heart problems diagnosed by doctor: Stroke	Vascular/heart problems diagnosed by doctor: Stroke || ||	TRUE	igd	0.0077	62892	3.12903e-10	160766770	6	ebi-a-GCST006867	Type 2 diabetes || id:ebi-a-GCST006867	TRUE	reported	igd	2	1	TRUE
rs6515236	C	A	C	A	-0.0504	0.000110631	0.24933	0.24947	FALSE	FALSE	FALSE	ukb-b-8714	20	22435749	0.000295199	461880	0.709999	Vascular/heart problems diagnosed by doctor: Stroke || id:ukb-b-8714	Vascular/heart problems diagnosed by doctor: Stroke	Vascular/heart problems diagnosed by doctor: Stroke || ||	TRUE	igd	0.0091	62892	3.34303e-08	22435749	20	ebi-a-GCST006867	Type 2 diabetes || id:ebi-a-GCST006867	TRUE	reported	igd	2	1	TRUE
rs67232546	T	C	T	C	0.0596	0.000552652	0.209222	0.212541	FALSE	FALSE	FALSE	ukb-b-8714	11	128398938	0.000314039	461880	0.0779992	Vascular/heart problems diagnosed by doctor: Stroke || id:ukb-b-8714	Vascular/heart problems diagnosed by doctor: Stroke	Vascular/heart problems diagnosed by doctor: Stroke || ||	TRUE	igd	0.0096	62892	4.66101e-10	128398938	11	ebi-a-GCST006867	Type 2 diabetes || id:ebi-a-GCST006867	TRUE	reported	igd	2	1	TRUE
rs6767484	G	A	G	A	0.1209	0.000611127	0.312261	0.314453	FALSE	FALSE	FALSE	ukb-b-8714	3	185520578	0.000274906	461880	0.0259998	Vascular/heart problems diagnosed by doctor: Stroke || id:ukb-b-8714	Vascular/heart problems diagnosed by doctor: Stroke	Vascular/heart problems diagnosed by doctor: Stroke || ||	TRUE	igd	0.0076	62892	2.70085e-56	185520578	3	ebi-a-GCST006867	Type 2 diabetes || id:ebi-a-GCST006867	TRUE	reported	igd	2	1	TRUE
rs6785040	C	T	C	T	-0.0633	0.000298214	0.15066	0.151288	FALSE	FALSE	FALSE	ukb-b-8714	3	63897915	0.000356641	461880	0.4	Vascular/heart problems diagnosed by doctor: Stroke || id:ukb-b-8714	Vascular/heart problems diagnosed by doctor: Stroke	Vascular/heart problems diagnosed by doctor: Stroke || ||	TRUE	igd	0.0111	62892	1.26401e-08	63897915	3	ebi-a-GCST006867	Type 2 diabetes || id:ebi-a-GCST006867	TRUE	reported	igd	2	1	TRUE
rs6795735	T	C	T	C	-0.0558	-0.00044393	0.410912	0.410748	FALSE	FALSE	FALSE	ukb-b-8714	3	64705365	0.000259077	461880	0.0870001	Vascular/heart problems diagnosed by doctor: Stroke || id:ukb-b-8714	Vascular/heart problems diagnosed by doctor: Stroke	Vascular/heart problems diagnosed by doctor: Stroke || ||	TRUE	igd	0.0073	62892	1.63005e-14	64705365	3	ebi-a-GCST006867	Type 2 diabetes || id:ebi-a-GCST006867	TRUE	reported	igd	2	1	TRUE
rs6878122	A	G	A	G	-0.0564	-0.000390288	0.681791	0.680515	FALSE	FALSE	FALSE	ukb-b-8714	5	76427311	0.000273795	461880	0.15	Vascular/heart problems diagnosed by doctor: Stroke || id:ukb-b-8714	Vascular/heart problems diagnosed by doctor: Stroke	Vascular/heart problems diagnosed by doctor: Stroke || ||	TRUE	igd	0.0079	62892	1.18796e-12	76427311	5	ebi-a-GCST006867	Type 2 diabetes || id:ebi-a-GCST006867	TRUE	reported	igd	2	1	TRUE
rs6960043	C	T	C	T	0.064	0.000144111	0.521837	0.524513	FALSE	FALSE	FALSE	ukb-b-8714	7	15052860	0.000255997	461880	0.57	Vascular/heart problems diagnosed by doctor: Stroke || id:ukb-b-8714	Vascular/heart problems diagnosed by doctor: Stroke	Vascular/heart problems diagnosed by doctor: Stroke || ||	TRUE	igd	0.0071	62892	3.61077e-19	15052860	7	ebi-a-GCST006867	Type 2 diabetes || id:ebi-a-GCST006867	TRUE	reported	igd	2	1	TRUE
rs7144011	T	G	T	G	0.0482	6.1073e-05	0.221063	0.221003	FALSE	FALSE	FALSE	ukb-b-8714	14	79940383	0.000307763	461880	0.84	Vascular/heart problems diagnosed by doctor: Stroke || id:ukb-b-8714	Vascular/heart problems diagnosed by doctor: Stroke	Vascular/heart problems diagnosed by doctor: Stroke || ||	TRUE	igd	0.0085	62892	1.63599e-08	79940383	14	ebi-a-GCST006867	Type 2 diabetes || id:ebi-a-GCST006867	TRUE	reported	igd	2	1	TRUE
rs7177055	A	G	A	G	0.0647	0.000285189	0.718289	0.71748	FALSE	FALSE	FALSE	ukb-b-8714	15	77832762	0.000283058	461880	0.31	Vascular/heart problems diagnosed by doctor: Stroke || id:ukb-b-8714	Vascular/heart problems diagnosed by doctor: Stroke	Vascular/heart problems diagnosed by doctor: Stroke || ||	TRUE	igd	0.0079	62892	2.746e-16	77832762	15	ebi-a-GCST006867	Type 2 diabetes || id:ebi-a-GCST006867	TRUE	reported	igd	2	1	TRUE
rs7240767	C	T	C	T	0.0451	0.000316096	0.383677	0.386945	FALSE	FALSE	FALSE	ukb-b-8714	18	7070642	0.000262271	461880	0.23	Vascular/heart problems diagnosed by doctor: Stroke || id:ukb-b-8714	Vascular/heart problems diagnosed by doctor: Stroke	Vascular/heart problems diagnosed by doctor: Stroke || ||	TRUE	igd	0.0081	62892	2.157e-08	7070642	18	ebi-a-GCST006867	Type 2 diabetes || id:ebi-a-GCST006867	TRUE	reported	igd	2	1	TRUE
rs72802358	C	G	C	G	-0.1168	-0.000719809	0.101594	0.102671	FALSE	TRUE	FALSE	ukb-b-8714	16	75243657	0.00042272	461880	0.089	Vascular/heart problems diagnosed by doctor: Stroke || id:ukb-b-8714	Vascular/heart problems diagnosed by doctor: Stroke	Vascular/heart problems diagnosed by doctor: Stroke || ||	TRUE	igd	0.0133	62892	1.97015e-18	75243657	16	ebi-a-GCST006867	Type 2 diabetes || id:ebi-a-GCST006867	TRUE	reported	igd	2	1	TRUE
rs72892910	T	G	T	G	0.0648	0.000242738	0.172394	0.172273	FALSE	FALSE	FALSE	ukb-b-8714	6	50816887	0.000338564	461880	0.47	Vascular/heart problems diagnosed by doctor: Stroke || id:ukb-b-8714	Vascular/heart problems diagnosed by doctor: Stroke	Vascular/heart problems diagnosed by doctor: Stroke || ||	TRUE	igd	0.0099	62892	6.42836e-11	50816887	6	ebi-a-GCST006867	Type 2 diabetes || id:ebi-a-GCST006867	TRUE	reported	igd	2	1	TRUE
rs735949	C	T	C	T	-0.0711	-0.000205043	0.14115	0.140608	FALSE	FALSE	FALSE	ukb-b-8714	4	185716232	0.00036768	461880	0.58	Vascular/heart problems diagnosed by doctor: Stroke || id:ukb-b-8714	Vascular/heart problems diagnosed by doctor: Stroke	Vascular/heart problems diagnosed by doctor: Stroke || ||	TRUE	igd	0.0106	62892	1.94581e-11	185716232	4	ebi-a-GCST006867	Type 2 diabetes || id:ebi-a-GCST006867	TRUE	reported	igd	2	1	TRUE
rs753270	C	T	C	T	0.0528	-0.000355677	0.583535	0.583586	FALSE	FALSE	FALSE	ukb-b-8714	10	80964975	0.000260152	461880	0.17	Vascular/heart problems diagnosed by doctor: Stroke || id:ukb-b-8714	Vascular/heart problems diagnosed by doctor: Stroke	Vascular/heart problems diagnosed by doctor: Stroke || ||	TRUE	igd	0.0079	62892	2.70209e-11	80964975	10	ebi-a-GCST006867	Type 2 diabetes || id:ebi-a-GCST006867	TRUE	reported	igd	2	1	TRUE
rs7561798	G	A	G	A	0.04	-2.68535e-05	0.482171	0.480962	FALSE	FALSE	FALSE	ukb-b-8714	2	228973660	0.000255251	461880	0.92	Vascular/heart problems diagnosed by doctor: Stroke || id:ukb-b-8714	Vascular/heart problems diagnosed by doctor: Stroke	Vascular/heart problems diagnosed by doctor: Stroke || ||	TRUE	igd	0.0072	62892	2.79402e-08	228973660	2	ebi-a-GCST006867	Type 2 diabetes || id:ebi-a-GCST006867	TRUE	reported	igd	2	1	TRUE
rs7572970	G	A	G	A	0.059	0.00022444	0.722047	0.719778	FALSE	FALSE	FALSE	ukb-b-8714	2	161136656	0.000284218	461880	0.43	Vascular/heart problems diagnosed by doctor: Stroke || id:ukb-b-8714	Vascular/heart problems diagnosed by doctor: Stroke	Vascular/heart problems diagnosed by doctor: Stroke || ||	TRUE	igd	0.0087	62892	1.39091e-11	161136656	2	ebi-a-GCST006867	Type 2 diabetes || id:ebi-a-GCST006867	TRUE	reported	igd	2	1	TRUE
rs7607777	T	G	T	G	-0.137	-0.00022383	0.105906	0.106082	FALSE	FALSE	FALSE	ukb-b-8714	2	43629931	0.000414868	461880	0.59	Vascular/heart problems diagnosed by doctor: Stroke || id:ukb-b-8714	Vascular/heart problems diagnosed by doctor: Stroke	Vascular/heart problems diagnosed by doctor: Stroke || ||	TRUE	igd	0.0125	62892	9.39723e-28	43629931	2	ebi-a-GCST006867	Type 2 diabetes || id:ebi-a-GCST006867	TRUE	reported	igd	2	1	TRUE
rs7674212	T	G	T	G	-0.0465	-0.000788501	0.408864	0.4103	FALSE	FALSE	FALSE	ukb-b-8714	4	103988899	0.000260736	461880	0.0025	Vascular/heart problems diagnosed by doctor: Stroke || id:ukb-b-8714	Vascular/heart problems diagnosed by doctor: Stroke	Vascular/heart problems diagnosed by doctor: Stroke || ||	TRUE	igd	0.0075	62892	6.18201e-10	103988899	4	ebi-a-GCST006867	Type 2 diabetes || id:ebi-a-GCST006867	TRUE	reported	igd	2	1	TRUE
rs7685296	T	C	T	C	-0.0511	-0.000200969	0.279365	0.280376	FALSE	FALSE	FALSE	ukb-b-8714	4	153254121	0.000284643	461880	0.48	Vascular/heart problems diagnosed by doctor: Stroke || id:ukb-b-8714	Vascular/heart problems diagnosed by doctor: Stroke	Vascular/heart problems diagnosed by doctor: Stroke || ||	TRUE	igd	0.0081	62892	2.31702e-10	153254121	4	ebi-a-GCST006867	Type 2 diabetes || id:ebi-a-GCST006867	TRUE	reported	igd	2	1	TRUE
rs7729395	T	C	T	C	0.1373	-0.00096201	0.0509409	0.052308	FALSE	FALSE	FALSE	ukb-b-8714	5	102100576	0.000573073	461880	0.0929994	Vascular/heart problems diagnosed by doctor: Stroke || id:ukb-b-8714	Vascular/heart problems diagnosed by doctor: Stroke	Vascular/heart problems diagnosed by doctor: Stroke || ||	TRUE	igd	0.016	62892	1.10103e-17	102100576	5	ebi-a-GCST006867	Type 2 diabetes || id:ebi-a-GCST006867	TRUE	reported	igd	2	1	TRUE
rs7756992	G	A	G	A	0.1297	0.000307068	0.266896	0.26638	FALSE	FALSE	FALSE	ukb-b-8714	6	20679709	0.000288388	461880	0.29	Vascular/heart problems diagnosed by doctor: Stroke || id:ukb-b-8714	Vascular/heart problems diagnosed by doctor: Stroke	Vascular/heart problems diagnosed by doctor: Stroke || ||	TRUE	igd	0.0078	62892	5.99929e-62	20679709	6	ebi-a-GCST006867	Type 2 diabetes || id:ebi-a-GCST006867	TRUE	reported	igd	2	1	TRUE
rs7786095	G	A	G	A	-0.0743	0.000110505	0.10386	0.104864	FALSE	FALSE	FALSE	ukb-b-8714	7	156983847	0.000415956	461880	0.79	Vascular/heart problems diagnosed by doctor: Stroke || id:ukb-b-8714	Vascular/heart problems diagnosed by doctor: Stroke	Vascular/heart problems diagnosed by doctor: Stroke || ||	TRUE	igd	0.0129	62892	9.64295e-09	156983847	7	ebi-a-GCST006867	Type 2 diabetes || id:ebi-a-GCST006867	TRUE	reported	igd	2	1	TRUE
rs780094	C	T	C	T	0.0692	-0.00015439	0.612845	0.615276	FALSE	FALSE	FALSE	ukb-b-8714	2	27741237	0.00026194	461880	0.56	Vascular/heart problems diagnosed by doctor: Stroke || id:ukb-b-8714	Vascular/heart problems diagnosed by doctor: Stroke	Vascular/heart problems diagnosed by doctor: Stroke || ||	TRUE	igd	0.0074	62892	5.15941e-21	27741237	2	ebi-a-GCST006867	Type 2 diabetes || id:ebi-a-GCST006867	TRUE	reported	igd	2	1	TRUE
rs7845219	C	T	C	T	-0.0422	-0.000299636	0.492786	0.495847	FALSE	FALSE	FALSE	ukb-b-8714	8	95937502	0.000255426	461880	0.24	Vascular/heart problems diagnosed by doctor: Stroke || id:ukb-b-8714	Vascular/heart problems diagnosed by doctor: Stroke	Vascular/heart problems diagnosed by doctor: Stroke || ||	TRUE	igd	0.0072	62892	4.54496e-09	95937502	8	ebi-a-GCST006867	Type 2 diabetes || id:ebi-a-GCST006867	TRUE	reported	igd	2	1	TRUE
rs7903146	T	C	T	C	0.3059	0.000307828	0.291585	0.290675	FALSE	FALSE	FALSE	ukb-b-8714	10	114758349	0.000280796	461880	0.27	Vascular/heart problems diagnosed by doctor: Stroke || id:ukb-b-8714	Vascular/heart problems diagnosed by doctor: Stroke	Vascular/heart problems diagnosed by doctor: Stroke || ||	TRUE	igd	0.0077	62892	1e-200	114758349	10	ebi-a-GCST006867	Type 2 diabetes || id:ebi-a-GCST006867	TRUE	reported	igd	2	1	TRUE
rs7929543	C	A	C	A	0.0828	0.000635552	0.0831599	0.083309	FALSE	FALSE	FALSE	ukb-b-8714	11	49351026	0.000461797	461880	0.17	Vascular/heart problems diagnosed by doctor: Stroke || id:ukb-b-8714	Vascular/heart problems diagnosed by doctor: Stroke	Vascular/heart problems diagnosed by doctor: Stroke || ||	TRUE	igd	0.0138	62892	2.19902e-09	49351026	11	ebi-a-GCST006867	Type 2 diabetes || id:ebi-a-GCST006867	TRUE	reported	igd	2	1	TRUE
rs7955901	T	C	T	C	-0.0444	-0.000143675	0.556668	0.556484	FALSE	FALSE	FALSE	ukb-b-8714	12	71433293	0.000257185	461880	0.58	Vascular/heart problems diagnosed by doctor: Stroke || id:ukb-b-8714	Vascular/heart problems diagnosed by doctor: Stroke	Vascular/heart problems diagnosed by doctor: Stroke || ||	TRUE	igd	0.0072	62892	7.16094e-10	71433293	12	ebi-a-GCST006867	Type 2 diabetes || id:ebi-a-GCST006867	TRUE	reported	igd	2	1	TRUE
rs8068804	A	G	A	G	0.0587	0.000442486	0.325097	0.326432	FALSE	FALSE	FALSE	ukb-b-8714	17	3985864	0.000272215	461880	0.1	Vascular/heart problems diagnosed by doctor: Stroke || id:ukb-b-8714	Vascular/heart problems diagnosed by doctor: Stroke	Vascular/heart problems diagnosed by doctor: Stroke || ||	TRUE	igd	0.0078	62892	4.41062e-14	3985864	17	ebi-a-GCST006867	Type 2 diabetes || id:ebi-a-GCST006867	TRUE	reported	igd	2	1	TRUE
rs8108269	G	T	G	T	0.0644	4.91202e-05	0.281015	0.281285	FALSE	FALSE	FALSE	ukb-b-8714	19	46158513	0.00028347	461880	0.86	Vascular/heart problems diagnosed by doctor: Stroke || id:ukb-b-8714	Vascular/heart problems diagnosed by doctor: Stroke	Vascular/heart problems diagnosed by doctor: Stroke || ||	TRUE	igd	0.0079	62892	3.11387e-16	46158513	19	ebi-a-GCST006867	Type 2 diabetes || id:ebi-a-GCST006867	TRUE	reported	igd	2	1	TRUE
rs825476	T	C	T	C	0.0524	-0.000695759	0.580549	0.580933	FALSE	FALSE	FALSE	ukb-b-8714	12	124568456	0.000258401	461880	0.00710003	Vascular/heart problems diagnosed by doctor: Stroke || id:ukb-b-8714	Vascular/heart problems diagnosed by doctor: Stroke	Vascular/heart problems diagnosed by doctor: Stroke || ||	TRUE	igd	0.0073	62892	6.80456e-13	124568456	12	ebi-a-GCST006867	Type 2 diabetes || id:ebi-a-GCST006867	TRUE	reported	igd	2	1	TRUE
rs840967	A	C	A	C	-0.0497	-0.00018858	0.605922	0.608329	FALSE	FALSE	FALSE	ukb-b-8714	2	65701757	0.000261671	461880	0.47	Vascular/heart problems diagnosed by doctor: Stroke || id:ukb-b-8714	Vascular/heart problems diagnosed by doctor: Stroke	Vascular/heart problems diagnosed by doctor: Stroke || ||	TRUE	igd	0.008	62892	5.44202e-10	65701757	2	ebi-a-GCST006867	Type 2 diabetes || id:ebi-a-GCST006867	TRUE	reported	igd	2	1	TRUE
rs849135	A	G	A	G	-0.0999	-0.00031961	0.499052	0.500962	FALSE	FALSE	FALSE	ukb-b-8714	7	28196413	0.000255095	461880	0.21	Vascular/heart problems diagnosed by doctor: Stroke || id:ukb-b-8714	Vascular/heart problems diagnosed by doctor: Stroke	Vascular/heart problems diagnosed by doctor: Stroke || ||	TRUE	igd	0.0072	62892	1.04112e-43	28196413	7	ebi-a-GCST006867	Type 2 diabetes || id:ebi-a-GCST006867	TRUE	reported	igd	2	1	TRUE
rs853974	C	T	C	T	-0.0601	0.000224736	0.737586	0.737619	FALSE	FALSE	FALSE	ukb-b-8714	6	127068983	0.000290694	461880	0.44	Vascular/heart problems diagnosed by doctor: Stroke || id:ukb-b-8714	Vascular/heart problems diagnosed by doctor: Stroke	Vascular/heart problems diagnosed by doctor: Stroke || ||	TRUE	igd	0.0088	62892	7.85778e-12	127068983	6	ebi-a-GCST006867	Type 2 diabetes || id:ebi-a-GCST006867	TRUE	reported	igd	2	1	TRUE
rs9369425	A	G	A	G	-0.0546	-0.000171628	0.708185	0.707481	FALSE	FALSE	FALSE	ukb-b-8714	6	43810974	0.000280317	461880	0.54	Vascular/heart problems diagnosed by doctor: Stroke || id:ukb-b-8714	Vascular/heart problems diagnosed by doctor: Stroke	Vascular/heart problems diagnosed by doctor: Stroke || ||	TRUE	igd	0.0085	62892	1.12899e-10	43810974	6	ebi-a-GCST006867	Type 2 diabetes || id:ebi-a-GCST006867	TRUE	reported	igd	2	1	TRUE
rs963740	T	A	T	A	-0.0479	-0.000260009	0.294299	0.295632	FALSE	TRUE	FALSE	ukb-b-8714	13	51096095	0.000279568	461880	0.35	Vascular/heart problems diagnosed by doctor: Stroke || id:ukb-b-8714	Vascular/heart problems diagnosed by doctor: Stroke	Vascular/heart problems diagnosed by doctor: Stroke || ||	TRUE	igd	0.0086	62892	2.23198e-08	51096095	13	ebi-a-GCST006867	Type 2 diabetes || id:ebi-a-GCST006867	TRUE	reported	igd	2	1	TRUE
rs9844972	C	G	C	G	0.0956	0.000842773	0.0697229	0.07123	FALSE	TRUE	FALSE	ukb-b-8714	3	150097635	0.000504888	461880	0.0949992	Vascular/heart problems diagnosed by doctor: Stroke || id:ukb-b-8714	Vascular/heart problems diagnosed by doctor: Stroke	Vascular/heart problems diagnosed by doctor: Stroke || ||	TRUE	igd	0.0148	62892	1.02601e-10	150097635	3	ebi-a-GCST006867	Type 2 diabetes || id:ebi-a-GCST006867	TRUE	reported	igd	2	1	TRUE
rs9894220	G	A	G	A	-0.0585	-0.000246184	0.43374	0.434034	FALSE	FALSE	FALSE	ukb-b-8714	17	46989154	0.000257135	461880	0.34	Vascular/heart problems diagnosed by doctor: Stroke || id:ukb-b-8714	Vascular/heart problems diagnosed by doctor: Stroke	Vascular/heart problems diagnosed by doctor: Stroke || ||	TRUE	igd	0.0079	62892	1.51705e-13	46989154	17	ebi-a-GCST006867	Type 2 diabetes || id:ebi-a-GCST006867	TRUE	reported	igd	2	1	TRUE
rs9928094	G	A	G	A	0.1045	0.000313948	0.42602	0.424298	FALSE	FALSE	FALSE	ukb-b-8714	16	53799905	0.000258119	461880	0.22	Vascular/heart problems diagnosed by doctor: Stroke || id:ukb-b-8714	Vascular/heart problems diagnosed by doctor: Stroke	Vascular/heart problems diagnosed by doctor: Stroke || ||	TRUE	igd	0.0072	62892	3.58922e-47	53799905	16	ebi-a-GCST006867	Type 2 diabetes || id:ebi-a-GCST006867	TRUE	reported	igd	2	1	TRUE
rs993380	G	A	G	A	-0.0507	-7.85069e-05	0.66555	0.666997	FALSE	FALSE	FALSE	ukb-b-8714	4	83584496	0.000270537	461880	0.77	Vascular/heart problems diagnosed by doctor: Stroke || id:ukb-b-8714	Vascular/heart problems diagnosed by doctor: Stroke	Vascular/heart problems diagnosed by doctor: Stroke || ||	TRUE	igd	0.0081	62892	4.58701e-10	83584496	4	ebi-a-GCST006867	Type 2 diabetes || id:ebi-a-GCST006867	TRUE	reported	igd	2	1	TRUE
rs9940149	A	G	A	G	-0.058	0.000181591	0.178556	0.179531	FALSE	FALSE	FALSE	ukb-b-8714	16	300641	0.000332233	461880	0.58	Vascular/heart problems diagnosed by doctor: Stroke || id:ukb-b-8714	Vascular/heart problems diagnosed by doctor: Stroke	Vascular/heart problems diagnosed by doctor: Stroke || ||	TRUE	igd	0.0095	62892	9.29095e-10	300641	16	ebi-a-GCST006867	Type 2 diabetes || id:ebi-a-GCST006867	TRUE	reported	igd	2	1	TRUE

## Sheet: Supplementary File S2.T2DM-GEO 
id	logFC	AveExpr	t	P.Value	adj.P.Val	B
SELPLG	3.17245	11.5551	11.9588	3.67421e-11	7.3936e-07	15.4999
FAM69A	2.25774	6.74204	10.8841	2.22528e-10	1.61069e-06	13.8205
SLC46A2	3.32993	8.58737	10.8403	2.40126e-10	1.61069e-06	13.749
STT3A	2.22476	8.80682	10.5756	3.81952e-10	1.69685e-06	13.3121
LFNG	3.40715	10.2471	10.5198	4.2162e-10	1.69685e-06	13.2189
CD180	3.56576	8.30623	10.3325	5.8914e-10	1.97588e-06	12.9028
COA3	3.06658	7.6544	10.182	7.73147e-10	2.22258e-06	12.6454
LMAN2L	2.38879	8.24136	10.0779	9.34492e-10	2.3506e-06	12.4657
WIPF1	2.04195	12.1761	9.85059	1.41984e-09	2.99858e-06	12.0683
BAZ2B	2.89945	8.89987	9.79309	1.57991e-09	2.99858e-06	11.9666
MITD1	2.63521	8.69181	9.77286	1.64056e-09	2.99858e-06	11.9308
COPB2	2.07442	10.5521	9.72671	1.78815e-09	2.99858e-06	11.8487
HSPA1A	3.87344	12.1707	9.65883	2.03062e-09	3.12464e-06	11.7275
C14orf101	2.03766	8.12291	9.62257	2.17388e-09	3.12464e-06	11.6625
IRF2	3.71776	10.4606	9.52254	2.62583e-09	3.43918e-06	11.4822
ORAI3	2.21871	9.59375	9.50115	2.73453e-09	3.43918e-06	11.4435
NF1	1.88464	7.65121	9.43961	3.07387e-09	3.53271e-06	11.3317
ESYT1	2.24841	11.8436	9.37639	3.46814e-09	3.53271e-06	11.2164
SERINC3	1.79371	10.6013	9.32673	3.81432e-09	3.53271e-06	11.1253
PREPL	2.00586	9.07141	9.32108	3.85588e-09	3.53271e-06	11.115
OSBPL11	3.38352	8.05181	9.29852	4.02671e-09	3.53271e-06	11.0735
MGAT2	2.7535	9.03395	9.28887	4.1021e-09	3.53271e-06	11.0557
PREB	2.33353	10.1936	9.26112	4.32733e-09	3.53271e-06	11.0046
RABEP1	2.10965	9.58444	9.25186	4.40521e-09	3.53271e-06	10.9875
TOLLIP	2.22381	8.40247	9.21892	4.69446e-09	3.53271e-06	10.9266
TRIM38	1.91678	9.61239	9.17561	5.10494e-09	3.53271e-06	10.8462
C17orf59	1.77095	9.83119	9.13098	5.56694e-09	3.53271e-06	10.7632
CYP1B1	4.06471	9.418	9.12772	5.60226e-09	3.53271e-06	10.7571
FAM122A	2.41037	6.8766	9.12738	5.60599e-09	3.53271e-06	10.7565
C11orf68	1.69139	9.05536	9.12211	5.66375e-09	3.53271e-06	10.7467
PYCR2	2.0014	10.4679	9.12133	5.67237e-09	3.53271e-06	10.7452
RBM12	1.73335	7.12194	9.11744	5.71541e-09	3.53271e-06	10.7379
CCR5	3.18882	8.11813	9.08585	6.07808e-09	3.53271e-06	10.6789
VPS72	1.93741	9.70712	9.07139	6.25197e-09	3.53271e-06	10.6519
STEAP4	4.72321	8.61299	9.07097	6.25714e-09	3.53271e-06	10.6511
TNFRSF1A	2.607	10.7623	9.06585	6.32001e-09	3.53271e-06	10.6415
MOB1A	2.67594	10.0934	9.04678	6.55986e-09	3.56767e-06	10.6058
LINC00324	2.68386	8.09157	9.02475	6.84865e-09	3.62672e-06	10.5644
IGSF6	3.91057	9.98121	9.01022	7.04633e-09	3.63573e-06	10.5371
SETX	1.84705	10.6979	8.93911	8.10244e-09	4.07613e-06	10.403
ZNF200	2.61458	7.4514	8.9046	8.6728e-09	4.25665e-06	10.3376
KLHL6	2.97976	7.98876	8.87411	9.21097e-09	4.30421e-06	10.2797
CD14	2.7113	14.4011	8.86742	9.33373e-09	4.30421e-06	10.267
PAGR1	2.19823	8.59638	8.86323	9.41138e-09	4.30421e-06	10.259
STX6	2.17582	8.79991	8.83597	9.93328e-09	4.39896e-06	10.2071
CARD6	3.25964	8.60866	8.80023	1.06632e-08	4.39896e-06	10.1389
ARMC7	2.17027	7.90625	8.79878	1.06941e-08	4.39896e-06	10.1362
C11orf54	2.36086	7.73929	8.77973	1.11068e-08	4.39896e-06	10.0997
B3GALT6	2.17996	8.28824	8.77243	1.12694e-08	4.39896e-06	10.0857
HMGCL	1.85418	8.59944	8.77194	1.12803e-08	4.39896e-06	10.0848
MRPL51	2.43657	8.11585	8.7704	1.1315e-08	4.39896e-06	10.0819
ATP6V1D	2.43569	9.96335	8.75575	1.165e-08	4.39896e-06	10.0538
SYNRG	1.8826	10.1264	8.75336	1.17056e-08	4.39896e-06	10.0492
NBR1	2.15723	10.7681	8.74913	1.18046e-08	4.39896e-06	10.0411
SLC35E3	2.04717	8.62411	8.72174	1.24675e-08	4.56153e-06	9.98849
PTPRJ	2.05859	9.77804	8.68797	1.33382e-08	4.79295e-06	9.92349
GTF2E1	2.24071	8.26675	8.61096	1.55666e-08	5.30314e-06	9.77466
PECAM1	2.10602	11.864	8.61039	1.55845e-08	5.30314e-06	9.77355
HVCN1	2.76457	9.94312	8.60351	1.58018e-08	5.30314e-06	9.76021
CXorf21	2.01049	8.18973	8.59562	1.60548e-08	5.30314e-06	9.7449
CCPG1|DYX1C1-CCPG1	2.51877	9.05086	8.59497	1.60757e-08	5.30314e-06	9.74364
MNDA	4.18337	12.7015	8.58235	1.64897e-08	5.35197e-06	9.71914
ARPC5	3.00679	11.1807	8.56684	1.70134e-08	5.43429e-06	9.689
RAB22A	2.1148	9.05037	8.54461	1.77942e-08	5.59488e-06	9.64573
RAB10	3.32826	10.753	8.52208	1.86232e-08	5.64219e-06	9.60182
CD79B	1.81999	10.5561	8.50956	1.91014e-08	5.64219e-06	9.57736
MRPS14	1.80822	8.5816	8.50921	1.91146e-08	5.64219e-06	9.57669
SAMD9	2.06773	9.01295	8.5087	1.91346e-08	5.64219e-06	9.57569
ZNF189	2.09117	6.97666	8.50326	1.93466e-08	5.64219e-06	9.56506
FRAT2	3.45117	11.6817	8.48349	2.01375e-08	5.73171e-06	9.5264
IL6R	2.77428	10.0471	8.48139	2.02232e-08	5.73171e-06	9.52231
CLCN3	2.47016	7.64035	8.47307	2.05678e-08	5.7484e-06	9.50601
HCP5	2.75698	10.524	8.45541	2.13185e-08	5.80906e-06	9.47141
TTC9C	1.95512	7.78459	8.45066	2.15251e-08	5.80906e-06	9.4621
VPS35	2.08121	11.2568	8.4478	2.16508e-08	5.80906e-06	9.45648
AHCYL1	2.096	11.193	8.37297	2.52171e-08	6.62823e-06	9.30927
TRAK2	1.61516	9.10565	8.37015	2.53627e-08	6.62823e-06	9.30371
MAP2K4	2.48079	8.07001	8.34285	2.68188e-08	6.85246e-06	9.24979
ACTR3	1.90774	13.4412	8.34018	2.6966e-08	6.85246e-06	9.24451
HSD17B4	2.81328	9.98039	8.3352	2.72423e-08	6.85246e-06	9.23466
PHF23	2.21392	9.24771	8.29492	2.95874e-08	7.35046e-06	9.15487
EDC3	2.21638	8.18526	8.28158	3.04097e-08	7.46261e-06	9.12837
UNC45A	1.84706	10.0653	8.26809	3.12647e-08	7.57999e-06	9.10157
TMEM154	3.00885	11.7997	8.25413	3.21756e-08	7.67167e-06	9.07381
C16orf52	2.76213	6.15008	8.25067	3.24053e-08	7.67167e-06	9.06693
NDUFAF1	2.5106	7.72261	8.24163	3.30147e-08	7.72505e-06	9.04892
B3GALT4	1.76241	7.98429	8.2258	3.41091e-08	7.82762e-06	9.01739
KIAA1551	2.02407	11.1326	8.22407	3.4231e-08	7.82762e-06	9.01394
MRPS6	1.87458	12.1766	8.21024	3.52219e-08	7.96372e-06	8.98634
IFNAR2	1.6477	10.032	8.16333	3.88094e-08	8.67734e-06	8.89253
TLR4	3.29588	8.18653	8.15065	3.98422e-08	8.76888e-06	8.86711
ZKSCAN4	2.11299	6.4445	8.14351	4.04361e-08	8.76888e-06	8.8528
MRPS18C	1.80963	8.9864	8.14244	4.05261e-08	8.76888e-06	8.85065
TCL1A	2.68968	10.2848	8.12747	4.18036e-08	8.94907e-06	8.82061
PSMA5	1.91515	9.41234	8.10772	4.35541e-08	9.16381e-06	8.78091
DOK1	2.09149	9.42701	8.1024	4.40382e-08	9.16381e-06	8.77021
PI4K2B	1.79603	8.09262	8.10093	4.41728e-08	9.16381e-06	8.76726
RBM4B	2.23666	9.47203	8.08187	4.59596e-08	9.42209e-06	8.72887
TMEM164	2.1261	10.0578	8.07776	4.63543e-08	9.42209e-06	8.7206
SPIB	2.71453	9.7291	8.06317	4.77851e-08	9.54925e-06	8.69116
MTHFSD	1.82903	7.63736	8.04475	4.96556e-08	9.54925e-06	8.65398
HCK	3.33154	13.8425	8.04116	5.00287e-08	9.54925e-06	8.64673
RALBP1	2.1756	8.0031	8.03935	5.0218e-08	9.54925e-06	8.64307
CPSF2	2.68712	6.94765	8.03923	5.02305e-08	9.54925e-06	8.64283
SEMA4B	2.21973	9.63005	8.03821	5.03385e-08	9.54925e-06	8.64075
ZSCAN32	1.79276	8.0934	8.03661	5.05062e-08	9.54925e-06	8.63753
AARS	2.05447	7.59641	8.03406	5.07762e-08	9.54925e-06	8.63237
SPHK2	2.66275	7.18088	8.02248	5.20185e-08	9.63004e-06	8.60896
TNFAIP1	1.89113	8.02859	8.0163	5.26951e-08	9.63004e-06	8.59644
BCORL1	2.06444	8.74606	8.01625	5.27011e-08	9.63004e-06	8.59633
MSRB1	3.98971	11.2062	8.00816	5.35997e-08	9.63004e-06	8.57996
OSTF1	2.52165	10.5566	8.00423	5.40418e-08	9.63004e-06	8.572
SLC37A4	1.95473	6.63173	8.00392	5.40772e-08	9.63004e-06	8.57136
GOLGA5	1.564	9.82957	7.97588	5.73462e-08	1.01226e-05	8.5145
MED11	2.2949	9.4632	7.94197	6.15749e-08	1.07745e-05	8.44556
MEGF9	3.36063	10.4085	7.92245	6.41524e-08	1.11288e-05	8.40581
FPR2	4.36273	8.46787	7.90078	6.71463e-08	1.15486e-05	8.3616
DNAJC16	1.75556	8.13682	7.89604	6.78192e-08	1.15655e-05	8.35193
MKKS	2.69165	8.41807	7.8861	6.9254e-08	1.16141e-05	8.33163
SPRYD3	1.79342	7.72483	7.87503	7.089e-08	1.16141e-05	8.30899
WIBG	1.73229	9.60694	7.87459	7.09557e-08	1.16141e-05	8.3081
CFDP1	2.00178	7.22276	7.87457	7.09595e-08	1.16141e-05	8.30805
CDC26	2.13235	7.58752	7.87083	7.15212e-08	1.16141e-05	8.3004
ILK	1.96048	12.7841	7.86767	7.19987e-08	1.16141e-05	8.29395
NFE2L1	1.80134	9.08916	7.86414	7.25379e-08	1.16141e-05	8.28671
ZNF17	1.56988	7.05321	7.86294	7.27213e-08	1.16141e-05	8.28426
VPS13D	1.49777	8.51657	7.85263	7.43219e-08	1.17762e-05	8.26315
FYB	1.6947	12.6624	7.84336	7.57913e-08	1.19152e-05	8.24416
FAM220A	1.57567	8.33034	7.83534	7.70873e-08	1.2025e-05	8.22772
GTPBP2	1.89369	10.8903	7.8222	7.92593e-08	1.22687e-05	8.20077
APAF1	2.28917	10.5833	7.80502	8.21962e-08	1.26262e-05	8.16547
PCTP	2.03886	8.06129	7.79899	8.32538e-08	1.26918e-05	8.15307
UBE2L3	2.13622	8.28084	7.79504	8.3953e-08	1.27021e-05	8.14495
MBP	1.82664	10.209	7.79138	8.46077e-08	1.27057e-05	8.13742
NDUFB6	2.21439	9.0373	7.78678	8.54365e-08	1.27351e-05	8.12796
PRR3	1.58921	7.15781	7.76474	8.95275e-08	1.32468e-05	8.08257
TANGO2	1.64825	9.37009	7.76055	9.03279e-08	1.32677e-05	8.07394
LPXN	1.82773	11.2775	7.74925	9.25232e-08	1.34428e-05	8.05063
TOR4A	2.49037	9.68991	7.74331	9.36994e-08	1.34428e-05	8.03837
NAGK	2.56552	11.698	7.74248	9.38638e-08	1.34428e-05	8.03667
S1PR4	2.51026	9.96093	7.7379	9.47833e-08	1.34428e-05	8.02721
ACOX1	2.60083	8.8811	7.73476	9.54183e-08	1.34428e-05	8.02073
HSPA6|HSPA7	3.49996	11.5667	7.73422	9.55283e-08	1.34428e-05	8.01961
IGIP	2.37806	7.59379	7.72244	9.79554e-08	1.35272e-05	7.99526
ZMYM6NB	3.1367	8.9361	7.7214	9.81723e-08	1.35272e-05	7.99311
RBPMS2	2.15606	8.00761	7.71675	9.91495e-08	1.35272e-05	7.98349
NFE2	2.73149	12.8403	7.70986	1.00616e-07	1.35272e-05	7.96924
CYB5B	1.64122	10.347	7.70685	1.01263e-07	1.35272e-05	7.96302
ZNF526	1.75228	7.86468	7.70109	1.02514e-07	1.35272e-05	7.9511
MPEG1	3.23998	11.7047	7.69905	1.02961e-07	1.35272e-05	7.94687
TMCC1	2.30572	9.66576	7.69868	1.03041e-07	1.35272e-05	7.94612
ZNRF2	2.06693	8.88819	7.69603	1.03626e-07	1.35272e-05	7.94062
ADRB2	2.07135	8.63376	7.69415	1.04042e-07	1.35272e-05	7.93673
DAXX	1.61089	9.93996	7.69373	1.04135e-07	1.35272e-05	7.93586
BAZ1A	2.00875	9.1327	7.69346	1.04195e-07	1.35272e-05	7.9353
HSDL2	2.67925	9.15956	7.68303	1.0654e-07	1.36225e-05	7.9137
TFCP2	2.27414	8.15108	7.68199	1.06778e-07	1.36225e-05	7.91153
STX7	2.37297	9.45524	7.67951	1.07344e-07	1.36225e-05	7.9064
LPAR6	2.28185	9.81284	7.67824	1.07637e-07	1.36225e-05	7.90375
PGBD2	3.02039	7.86709	7.67151	1.09194e-07	1.37279e-05	7.8898
NADK	2.70818	12.058	7.66838	1.09927e-07	1.37279e-05	7.88331
PHTF1	1.72334	7.83885	7.66375	1.11019e-07	1.37279e-05	7.87371
ASH2L	1.62876	8.13262	7.663	1.11198e-07	1.37279e-05	7.87214
CNOT1	1.67331	10.7089	7.65435	1.13273e-07	1.38295e-05	7.85419
CCM2	1.72812	12.1999	7.65118	1.14043e-07	1.38295e-05	7.84761
BATF	1.7284	10.1344	7.65005	1.1432e-07	1.38295e-05	7.84525
CEP19	3.2351	6.27233	7.64775	1.14883e-07	1.38295e-05	7.84048
NDUFAF3	1.65767	11.189	7.64542	1.15458e-07	1.38295e-05	7.83564
PNP	1.60565	9.62305	7.62797	1.19854e-07	1.42711e-05	7.79934
MLEC	1.57333	10.1805	7.62393	1.20895e-07	1.43104e-05	7.79094
GIMAP4	3.40296	10.5072	7.61972	1.21991e-07	1.43557e-05	7.78217
PRDX1	2.09089	12.0251	7.61239	1.23923e-07	1.44983e-05	7.76691
ACADM	2.49173	10.1161	7.60203	1.26708e-07	1.46409e-05	7.74532
ZNF638	1.83863	9.93865	7.60056	1.27109e-07	1.46409e-05	7.74225
PPP1R21	1.67979	9.65366	7.59976	1.27325e-07	1.46409e-05	7.7406
ACTN1	1.88454	12.2379	7.58849	1.30444e-07	1.49143e-05	7.71709
TMEM216	1.57028	8.93094	7.57867	1.33225e-07	1.51462e-05	7.69659
TLN1	1.77953	14.4449	7.57309	1.34833e-07	1.52105e-05	7.68493
PURA	1.40041	9.59539	7.57147	1.35302e-07	1.52105e-05	7.68155
CD300E	1.8347	10.2365	7.56579	1.36964e-07	1.52271e-05	7.66969
MFSD1	1.61289	12.3716	7.56401	1.37489e-07	1.52271e-05	7.66598
RNF5|RNF5P1	1.64255	10.0534	7.56323	1.3772e-07	1.52271e-05	7.66434
METTL6	1.41563	6.39309	7.55899	1.38982e-07	1.52827e-05	7.65548
C11orf75	2.79755	9.6049	7.53499	1.46354e-07	1.60058e-05	7.60525
TRAPPC6B	1.92239	8.71982	7.52504	1.49523e-07	1.62641e-05	7.58442
APBB1IP	2.81145	12.4977	7.52119	1.50772e-07	1.63117e-05	7.57634
UBE2W	1.87611	7.77686	7.51398	1.53134e-07	1.64787e-05	7.56123
FAM129A	2.43333	11.2483	7.485	1.63022e-07	1.74032e-05	7.5004
FAM120B	2.12049	7.10589	7.48356	1.63532e-07	1.74032e-05	7.49736
ACOT13	1.85808	7.28544	7.48133	1.6432e-07	1.74032e-05	7.49269
TBC1D10B	1.95716	10.6938	7.47557	1.66378e-07	1.75249e-05	7.48058
CD93	2.60807	12.9072	7.47327	1.67211e-07	1.75249e-05	7.47573
ATG7	2.32155	9.0178	7.46533	1.70107e-07	1.76651e-05	7.45904
USP25	1.7002	7.61868	7.46479	1.70304e-07	1.76651e-05	7.45791
LOC100132707	1.51425	7.48789	7.46085	1.71764e-07	1.77251e-05	7.44961
TRAPPC8	1.71089	8.17355	7.45453	1.74131e-07	1.78778e-05	7.4363
ATP6V1C1	2.40063	7.87435	7.44549	1.77574e-07	1.81386e-05	7.41726
CSTF3	1.75866	7.73556	7.4354	1.81497e-07	1.84458e-05	7.39601
FAM65B	1.90406	12.7398	7.42849	1.84239e-07	1.86303e-05	7.38142
IQGAP1	2.53053	13.8921	7.41986	1.87718e-07	1.88872e-05	7.36323
TRIM6-TRIM34|TRIM34	1.89253	8.6338	7.41602	1.89291e-07	1.89292e-05	7.35511
GOLPH3L	2.65219	7.851	7.41426	1.90017e-07	1.89292e-05	7.35139
FAM117A	1.78709	11.6372	7.38931	2.00598e-07	1.98849e-05	7.29867
GAPT	3.23301	8.03116	7.37422	2.07289e-07	2.04052e-05	7.26675
SNAPIN	2.21243	8.42538	7.37293	2.07875e-07	2.04052e-05	7.26401
FAM216A	1.32624	7.20204	7.36725	2.10461e-07	2.05588e-05	7.25198
THAP6	1.57134	6.93772	7.36104	2.13324e-07	2.07274e-05	7.23883
TRAPPC1	1.55348	12.6438	7.35906	2.14247e-07	2.07274e-05	7.23463
CCDC97	1.60049	9.03805	7.35275	2.17213e-07	2.07541e-05	7.22125
C5orf51	1.74718	7.86635	7.35192	2.17603e-07	2.07541e-05	7.2195
TOB2	2.02349	8.6395	7.35189	2.17617e-07	2.07541e-05	7.21944
ZNF573	2.38201	8.32379	7.34425	2.21273e-07	2.10032e-05	7.20323
METTL4	1.79644	7.97595	7.3342	2.26174e-07	2.12903e-05	7.18191
MPP1	1.70394	12.2468	7.33372	2.26414e-07	2.12903e-05	7.18088
CX3CR1	4.69995	11.3934	7.32985	2.2833e-07	2.13706e-05	7.17268
MOSPD2	2.21428	9.51925	7.32391	2.31311e-07	2.14352e-05	7.16006
TPST2	1.68397	11.7257	7.32272	2.31914e-07	2.14352e-05	7.15752
MX2	2.15627	10.8519	7.32212	2.32215e-07	2.14352e-05	7.15626
MIA3	1.54436	7.85833	7.3111	2.37872e-07	2.18571e-05	7.13283
PHRF1	1.50962	7.82815	7.30382	2.41686e-07	2.21066e-05	7.11735
VMP1	2.45966	12.359	7.29068	2.4873e-07	2.26326e-05	7.08939
TBC1D14	1.97209	10.8547	7.28844	2.49952e-07	2.26326e-05	7.08462
GEMIN6	1.92704	6.80219	7.28664	2.50938e-07	2.26326e-05	7.08079
ZNF213	1.91971	9.82031	7.28482	2.51936e-07	2.26326e-05	7.07692
CRIPT	2.04098	7.7747	7.2792	2.55058e-07	2.28112e-05	7.06493
C7orf49	1.6283	7.416	7.27248	2.58833e-07	2.30464e-05	7.05063
SAMD9L	3.20806	9.13874	7.26857	2.61059e-07	2.30995e-05	7.04229
CLN5	2.00507	7.88475	7.26717	2.61862e-07	2.30995e-05	7.0393
YIPF4	2.42582	8.79123	7.26541	2.62873e-07	2.30995e-05	7.03555
MICU1	1.64413	11.2322	7.25301	2.70117e-07	2.36329e-05	7.00909
FSTL1	2.54096	9.0519	7.248	2.73099e-07	2.37904e-05	6.99839
CTDSP1	2.09721	11.6138	7.24337	2.75887e-07	2.38634e-05	6.98851
IFIH1	1.7369	9.28483	7.24267	2.7631e-07	2.38634e-05	6.98702
HIST1H2BM|HIST1H2BD|HIST1H2BN|HIST1H2BJ|HIST1H2BO|HIST1H2BC|HIST1H2BE|HIST1H2BK|HIST1H2BL|HIST1H2BI|HIST2H2BF|HIST2H2BA|HIST2H2BC	1.45594	10.0446	7.23343	2.81967e-07	2.42001e-05	6.96728
GLG1	1.65643	10.299	7.23239	2.82613e-07	2.42001e-05	6.96505
INPP4A	1.88704	8.59656	7.22515	2.87139e-07	2.4445e-05	6.94958
KCNJ2	3.69968	7.00472	7.22394	2.87903e-07	2.4445e-05	6.94699
MED18	2.09198	9.24216	7.22102	2.89753e-07	2.44987e-05	6.94076
OSTM1	1.70285	8.19122	7.21803	2.91664e-07	2.45571e-05	6.93435
RTN3	2.07236	11.9354	7.20977	2.97004e-07	2.49026e-05	6.91668
TMBIM4	1.74945	12.7012	7.20636	2.99243e-07	2.49862e-05	6.90937
SRPK2	1.55311	9.85403	7.20425	3.00633e-07	2.49985e-05	6.90486
RASSF3	1.96282	6.71179	7.20162	3.02374e-07	2.50398e-05	6.89924
GMPR2	1.87476	10.0603	7.1947	3.07009e-07	2.53194e-05	6.88442
SPTSSA	1.98644	7.58144	7.19138	3.09263e-07	2.54012e-05	6.87729
GPANK1	1.60171	9.61782	7.18406	3.14282e-07	2.57085e-05	6.86161
PTPRO	1.75739	6.90649	7.17502	3.20601e-07	2.61193e-05	6.84222
UBE2T	1.78435	7.14372	7.17118	3.23328e-07	2.61379e-05	6.83397
CKLF-CMTM1|CKLF	2.69973	11.6851	7.16965	3.24421e-07	2.61379e-05	6.83069
RNF167	1.90311	9.96187	7.16922	3.24726e-07	2.61379e-05	6.82977
LYL1	1.81855	9.72451	7.16008	3.31335e-07	2.65635e-05	6.81015
MEF2C	2.4363	9.94424	7.15616	3.34206e-07	2.66874e-05	6.80174
POMP	1.54765	9.59521	7.14713	3.40928e-07	2.69909e-05	6.78234
SLC43A3	2.4513	9.76608	7.14616	3.4166e-07	2.69909e-05	6.78025
PAFAH1B1	1.69494	10.9475	7.14567	3.42031e-07	2.69909e-05	6.77919
MAT2A	1.49265	10.7972	7.14027	3.46131e-07	2.70425e-05	6.76759
NIPAL3	1.51103	8.89521	7.13956	3.46672e-07	2.70425e-05	6.76606
EEPD1	2.44532	6.30583	7.1395	3.46716e-07	2.70425e-05	6.76594
VPS37C	2.46567	8.70865	7.13208	3.52441e-07	2.72953e-05	6.74998
GBA|GBAP1	2.00618	10.059	7.13113	3.53182e-07	2.72953e-05	6.74794
DUSP18	1.90562	10.181	7.12951	3.54448e-07	2.72953e-05	6.74445
FAIM3	1.63418	13.4148	7.12419	3.58639e-07	2.72953e-05	6.733
PSMB9	2.05652	13.5743	7.12167	3.6064e-07	2.72953e-05	6.72758
TPM4	1.95576	11.2653	7.12141	3.60846e-07	2.72953e-05	6.72702
TMEM185B	1.46707	8.1053	7.12039	3.61665e-07	2.72953e-05	6.72481
LYPD6	-1.9782	7.20654	-7.12039	3.61666e-07	2.72953e-05	6.72481
KLHL9	1.80234	8.35029	7.11976	3.62166e-07	2.72953e-05	6.72347
CKLF	2.37236	12.9701	7.11689	3.64472e-07	2.73667e-05	6.71728
TNFRSF8	2.527	9.37151	7.11006	3.70012e-07	2.76794e-05	6.70258
TST	2.16612	10.2829	7.10096	3.77541e-07	2.8138e-05	6.68295
YIPF6	1.25745	8.27809	7.09466	3.82834e-07	2.84272e-05	6.66939
STAMBP	1.98795	9.02112	7.09208	3.85029e-07	2.84851e-05	6.66381
SNX8	1.51548	7.88096	7.08823	3.88324e-07	2.86236e-05	6.65551
KRCC1	2.65391	9.12864	7.0829	3.92936e-07	2.88202e-05	6.644
RGS2	2.42427	14.6585	7.07986	3.95588e-07	2.88202e-05	6.63745
CD300LB	2.69185	9.4678	7.07832	3.96943e-07	2.88202e-05	6.63412
TRNT1	1.78591	8.23392	7.07786	3.9734e-07	2.88202e-05	6.63314
CD53	2.24838	12.9682	7.07694	3.98152e-07	2.88202e-05	6.63115
ING4	1.36472	8.87809	7.07263	4.01979e-07	2.89929e-05	6.62183
SEC23IP	2.2544	8.39965	7.06946	4.04813e-07	2.9093e-05	6.61498
IGSF8	1.48905	8.45412	7.06331	4.10366e-07	2.93871e-05	6.60171
RBM47	1.93538	10.7783	7.05955	4.13796e-07	2.95105e-05	6.59359
NIT1	1.57734	8.03437	7.05822	4.15021e-07	2.95105e-05	6.59071
DAD1	1.40424	11.7945	7.03586	4.36138e-07	3.09029e-05	6.54234
TP53	2.12001	10.6032	7.02925	4.42588e-07	3.11576e-05	6.52803
EGLN2|RAB4B-EGLN2	2.16926	10.5624	7.029	4.42831e-07	3.11576e-05	6.52749
NFYC	1.46857	9.31676	7.01457	4.57268e-07	3.20382e-05	6.49622
SMAP2	1.62974	12.0941	7.01333	4.58531e-07	3.20382e-05	6.49353
FRAT1	2.05467	9.41536	7.00346	4.68703e-07	3.26357e-05	6.47214
ECHDC1	2.29144	9.97685	6.9994	4.72955e-07	3.28182e-05	6.46333
PDCD11	1.9032	7.2062	6.99724	4.75231e-07	3.28628e-05	6.45865
RNF13	2.25555	10.6611	6.99345	4.79264e-07	3.30282e-05	6.45041
CKLF|CKLF-CMTM1	2.60589	11.8004	6.98786	4.85266e-07	3.32359e-05	6.43828
FAM103A1	1.55974	10.6074	6.98757	4.85581e-07	3.32359e-05	6.43765
TM9SF1	1.94016	7.78826	6.96185	5.14225e-07	3.50339e-05	6.38176
ZNF641	1.55571	6.73305	6.95957	5.16841e-07	3.50339e-05	6.37682
TOR1B	1.56558	9.88268	6.95937	5.17074e-07	3.50339e-05	6.37638
MOSPD1	1.43751	7.88575	6.95382	5.23515e-07	3.53513e-05	6.3643
OPRL1	2.43491	8.47374	6.94424	5.34828e-07	3.59945e-05	6.34346
SLC25A19	1.77923	9.08694	6.93965	5.40344e-07	3.62444e-05	6.33345
COG4	1.76066	10.1367	6.93573	5.45098e-07	3.64419e-05	6.32491
SNX27	1.89431	10.0884	6.93293	5.48516e-07	3.6549e-05	6.31881
NDUFA8	1.75785	9.85402	6.93091	5.50994e-07	3.65929e-05	6.31441
COG6	1.32271	7.2587	6.92397	5.59604e-07	3.70424e-05	6.29929
ZNF559	1.88951	8.65161	6.91351	5.72854e-07	3.77303e-05	6.27647
METTL13	2.69213	5.91474	6.91281	5.73744e-07	3.77303e-05	6.27495
DEXI	1.52512	8.18344	6.9037	5.85556e-07	3.83816e-05	6.25508
CYP27A1	2.4687	10.4403	6.9001	5.903e-07	3.84943e-05	6.24721
C6orf47	1.68309	8.57047	6.89841	5.92536e-07	3.84943e-05	6.24352
PKNOX1	1.39014	8.02744	6.89767	5.9352e-07	3.84943e-05	6.2419
FARSA	1.99235	8.29097	6.89661	5.94927e-07	3.84943e-05	6.23959
MLLT1	1.73603	11.1573	6.88726	6.07509e-07	3.90907e-05	6.21918
VASH2	-1.54316	4.72677	-6.88688	6.0803e-07	3.90907e-05	6.21834
CRISPLD2	3.05638	9.70869	6.8827	6.13745e-07	3.92648e-05	6.20922
ZBTB3	1.75287	7.08406	6.88179	6.14999e-07	3.92648e-05	6.20722
HAVCR2	2.12952	8.48498	6.88064	6.16592e-07	3.92648e-05	6.2047
ARHGAP30	1.61952	12.4588	6.86759	6.34896e-07	4.01849e-05	6.17616
ZFYVE21	1.59628	9.37341	6.86749	6.35034e-07	4.01849e-05	6.17595
DNAJA3	1.57276	8.7698	6.86276	6.41813e-07	4.04865e-05	6.16559
CCDC126	1.5516	7.77633	6.85699	6.5017e-07	4.07744e-05	6.15297
ING1	1.59158	8.7122	6.85681	6.50429e-07	4.07744e-05	6.15258
SH2D3C	2.01161	8.73119	6.84685	6.65143e-07	4.15673e-05	6.13076
PCMT1	1.4722	10.6094	6.84392	6.69529e-07	4.16803e-05	6.12435
DHTKD1	1.92958	8.72826	6.84288	6.71093e-07	4.16803e-05	6.12207
CCR1	2.77743	12.111	6.83978	6.75776e-07	4.1842e-05	6.11529
PLXNC1	2.70612	8.62374	6.83326	6.85755e-07	4.23296e-05	6.10098
NLRX1	1.63082	9.06189	6.83054	6.8995e-07	4.24583e-05	6.09503
LAT2	2.24332	11.8452	6.82138	7.04307e-07	4.31084e-05	6.07494
GBA	2.33466	8.36393	6.82107	7.04799e-07	4.31084e-05	6.07426
CTSA	1.4765	13.8884	6.81846	7.08953e-07	4.32278e-05	6.06852
EPG5	1.57798	8.05562	6.81657	7.11966e-07	4.32278e-05	6.06438
MTIF3	1.92717	9.23166	6.81581	7.13195e-07	4.32278e-05	6.0627
M6PR	1.59496	11.5195	6.81328	7.17265e-07	4.32602e-05	6.05715
ATP6V0E1	1.67678	13.9318	6.8128	7.18029e-07	4.32602e-05	6.05611
ACTR2	1.60645	12.3343	6.80926	7.23776e-07	4.34144e-05	6.04833
GDPD3	2.25923	9.34557	6.80857	7.24904e-07	4.34144e-05	6.04681
TRIM68	1.35157	8.58463	6.80548	7.29957e-07	4.34931e-05	6.04003
CEP63	1.89466	8.11712	6.80512	7.30541e-07	4.34931e-05	6.03925
BICD2	1.5735	10.2466	6.80027	7.38569e-07	4.38414e-05	6.02859
TBL2	1.51799	8.71225	6.7978	7.42687e-07	4.39562e-05	6.02316
NCEH1	1.81316	8.56943	6.79367	7.49617e-07	4.42362e-05	6.0141
TMEM223	1.78864	6.54635	6.7814	7.70629e-07	4.52808e-05	5.98712
UBAC2	1.2223	10.8143	6.78072	7.71818e-07	4.52808e-05	5.98562
CALD1	1.64561	7.00902	6.77774	7.77016e-07	4.54532e-05	5.97907
TMCO1	1.41159	9.79922	6.77027	7.90209e-07	4.60909e-05	5.96264
ADORA2B	1.46671	6.34919	6.76759	7.94998e-07	4.62362e-05	5.95674
ASAP1	1.95543	10.3701	6.76303	8.03218e-07	4.65787e-05	5.9467
ZC3H10	1.65262	7.14576	6.76177	8.05516e-07	4.65787e-05	5.94391
NME6	1.63998	6.64726	6.75389	8.19959e-07	4.72781e-05	5.92657
SELL	2.52206	12.6148	6.74886	8.29329e-07	4.76817e-05	5.91548
ST3GAL6	2.5533	7.4152	6.74547	8.35698e-07	4.78899e-05	5.90801
ZFYVE16	2.0994	7.1137	6.7444	8.37709e-07	4.78899e-05	5.90566
HPS5	1.6533	7.22888	6.74089	8.44388e-07	4.81349e-05	5.89791
LCMT2	2.03565	5.42083	6.73837	8.49203e-07	4.82726e-05	5.89236
PICALM	1.65015	10.6531	6.73404	8.57545e-07	4.86095e-05	5.88282
CPPED1	2.25783	10.6574	6.73156	8.62378e-07	4.87462e-05	5.87733
CTBP2	1.94132	8.01903	6.72532	8.74614e-07	4.92993e-05	5.86358
USP32	2.14261	9.20112	6.72375	8.77737e-07	4.93372e-05	5.8601
ANKRD46	1.67474	7.24453	6.7177	8.89822e-07	4.98119e-05	5.84676
KIAA0754	1.54196	8.52733	6.71705	8.91134e-07	4.98119e-05	5.84532
FCGR3B|FCGR3A	2.86333	12.5304	6.71428	8.96726e-07	4.99856e-05	5.83921
CYB5R3	1.38162	11.3409	6.71191	9.01549e-07	5.01157e-05	5.83397
RAB5B	1.72277	12.6367	6.70217	9.2164e-07	5.10914e-05	5.81246
DHRS7B	1.64922	8.48561	6.69404	9.38761e-07	5.18975e-05	5.79449
ERGIC2	1.3694	8.5346	6.69261	9.4181e-07	5.19234e-05	5.79132
PSEN1	1.56448	10.9776	6.69122	9.44783e-07	5.1945e-05	5.78825
CETN3	2.16891	7.25813	6.68826	9.51128e-07	5.21514e-05	5.78171
KDM4B	2.48903	11.8112	6.68225	9.64184e-07	5.26415e-05	5.7684
CLK2|CLK2P	1.46812	9.93656	6.68174	9.653e-07	5.26415e-05	5.76727
CCR3	3.01057	8.08823	6.67707	9.75555e-07	5.3057e-05	5.75696
CSRNP2	1.41519	8.26968	6.67569	9.78622e-07	5.30803e-05	5.75389
ADPRH	1.77753	7.89671	6.67387	9.82676e-07	5.3157e-05	5.74986
KIAA0513	1.89258	11.3778	6.66376	1.00545e-06	5.42431e-05	5.72749
LCLAT1	1.72005	8.00508	6.66212	1.00921e-06	5.43005e-05	5.72384
PPP1R11	1.99123	10.2355	6.65602	1.02327e-06	5.49102e-05	5.71033
PPP1R10	2.9986	8.78779	6.6479	1.0423e-06	5.57824e-05	5.69234
PPP2CB	1.91459	9.29382	6.64328	1.05331e-06	5.62221e-05	5.68208
RSBN1L	1.60066	8.67913	6.64064	1.05964e-06	5.64103e-05	5.67623
C9orf69	2.93959	8.45822	6.63787	1.06633e-06	5.66168e-05	5.67009
ZFP3	1.78406	6.26072	6.63532	1.07251e-06	5.66475e-05	5.66444
HDDC3	1.57266	6.50659	6.63531	1.07254e-06	5.66475e-05	5.66442
TIMM8B	1.71503	11.5434	6.63362	1.07666e-06	5.67164e-05	5.66067
ASXL2	1.94992	10.0332	6.63096	1.08321e-06	5.69121e-05	5.65475
C1GALT1C1	2.60186	8.20655	6.62647	1.09431e-06	5.72627e-05	5.64479
DUS2L	1.52822	8.83504	6.62596	1.09557e-06	5.72627e-05	5.64367
RNF24	2.29568	10.3482	6.61993	1.1107e-06	5.7903e-05	5.63028
RXRA	2.42012	10.6734	6.61294	1.12851e-06	5.86798e-05	5.61474
SSH2	1.81376	10.2759	6.6059	1.14673e-06	5.93908e-05	5.5991
ZC3H4	1.46379	10.9161	6.60538	1.14809e-06	5.93908e-05	5.59795
DHDDS	1.39557	7.08336	6.60129	1.15882e-06	5.9792e-05	5.58886
VNN2	3.16044	11.8197	6.59525	1.17487e-06	6.04654e-05	5.57543
MTMR10	1.57948	9.60804	6.5898	1.18953e-06	6.09791e-05	5.56332
MEF2A	1.57918	9.78605	6.58929	1.19092e-06	6.09791e-05	5.56218
SLC25A20	2.37243	9.21121	6.58647	1.19858e-06	6.10621e-05	5.55591
CYTIP	1.58256	9.75629	6.58647	1.19861e-06	6.10621e-05	5.5559
TIMP2	2.59835	10.7589	6.58082	1.21412e-06	6.16961e-05	5.54334
HINFP	1.51718	8.70065	6.57592	1.22775e-06	6.21631e-05	5.53243
BLOC1S5|EEF1E1-MUTED	1.2987	9.04447	6.57495	1.23048e-06	6.21631e-05	5.53026
GNPDA1	1.76079	8.13327	6.5742	1.23257e-06	6.21631e-05	5.5286
MME	4.00508	9.31718	6.56863	1.24835e-06	6.28013e-05	5.51618
TMEM81	1.21387	7.98407	6.56679	1.25358e-06	6.29071e-05	5.5121
CDK4	1.32712	10.6012	6.56187	1.26775e-06	6.34599e-05	5.50112
LINC00116	1.77571	8.66802	6.55847	1.2776e-06	6.37945e-05	5.49356
MYCBP|GJA9-MYCBP	1.78015	10.1203	6.55337	1.29257e-06	6.43821e-05	5.48218
TLR10	2.62821	6.94723	6.54975	1.30327e-06	6.46377e-05	5.47413
C11orf24	1.69561	9.12255	6.54947	1.30413e-06	6.46377e-05	5.47349
TIGD5	1.58419	8.25705	6.54521	1.31687e-06	6.51089e-05	5.46399
RTN2	1.99271	8.13994	6.54149	1.32809e-06	6.55026e-05	5.45571
PDE4DIP	1.92479	10.2167	6.54033	1.33163e-06	6.55168e-05	5.4531
TSNAX	1.38731	11.0661	6.538	1.33871e-06	6.57046e-05	5.44792
C4orf3	1.26904	10.9232	6.53451	1.34943e-06	6.60696e-05	5.44013
TMEM165	2.33061	8.19212	6.53306	1.35392e-06	6.61286e-05	5.43689
NUP43	1.59998	9.06743	6.53075	1.36107e-06	6.62569e-05	5.43174
CDPF1	1.29622	8.54717	6.53009	1.36313e-06	6.62569e-05	5.43026
PTGS2	4.11023	11.0265	6.52659	1.37408e-06	6.66216e-05	5.42245
DCAF12	2.20809	10.7179	6.52478	1.3798e-06	6.66216e-05	5.4184
STX17	1.43696	7.26442	6.52453	1.38057e-06	6.66216e-05	5.41785
CDC42EP2	2.97977	7.19318	6.52109	1.39146e-06	6.68359e-05	5.41017
CIDEB	1.96802	6.69154	6.5202	1.3943e-06	6.68359e-05	5.40818
DDX17	1.3498	14.4721	6.51979	1.39561e-06	6.68359e-05	5.40726
SLC7A6OS	1.72922	7.01742	6.51895	1.3983e-06	6.68359e-05	5.40538
SUSD3	1.50038	10.6198	6.5131	1.41714e-06	6.75763e-05	5.39231
GIMAP1	1.94441	9.37395	6.50541	1.44229e-06	6.86128e-05	5.37512
GIMAP8	3.66986	8.87424	6.50406	1.44674e-06	6.86623e-05	5.37211
ALG10	1.74429	5.24855	6.50224	1.45279e-06	6.87266e-05	5.36804
STAT2	1.57469	11.0601	6.50159	1.45493e-06	6.87266e-05	5.3666
VRK3	1.51727	8.79407	6.4895	1.49578e-06	7.04908e-05	5.33955
GPN3	1.87921	9.07264	6.48042	1.52723e-06	7.18048e-05	5.31922
MTHFS|ST20-MTHFS	1.88939	8.97064	6.4754	1.5449e-06	7.2466e-05	5.30799
AP1S1	1.26997	7.32635	6.46947	1.56602e-06	7.32488e-05	5.29472
UBE2A	1.30856	10.7439	6.46868	1.56886e-06	7.32488e-05	5.29295
CDKN2B	2.02607	5.20264	6.46555	1.58018e-06	7.36066e-05	5.28592
AP4E1	1.29326	7.66321	6.46346	1.58775e-06	7.37884e-05	5.28125
KEAP1	1.20378	9.7063	6.45715	1.61091e-06	7.46922e-05	5.2671
MRVI1	2.78532	7.8113	6.45384	1.62318e-06	7.50882e-05	5.25969
NRBF2	1.87607	9.77735	6.45195	1.63024e-06	7.52418e-05	5.25545
RHOB	2.16855	11.1952	6.44826	1.64411e-06	7.57083e-05	5.24717
IL17RA	2.0424	9.95888	6.44293	1.66435e-06	7.64068e-05	5.23522
ZSCAN5A	1.67621	6.09663	6.44227	1.66688e-06	7.64068e-05	5.23374
MAEA	1.79525	9.67472	6.44097	1.67187e-06	7.64616e-05	5.23081
PALLD	1.38547	7.59622	6.43244	1.70493e-06	7.77968e-05	5.21168
RBM12B	2.09125	6.41799	6.43018	1.71381e-06	7.8025e-05	5.20661
SLC24A4	2.91348	7.24027	6.42561	1.7319e-06	7.85816e-05	5.19635
NFAM1	2.41393	10.433	6.4244	1.73672e-06	7.85816e-05	5.19363
FTSJ3	1.26001	10.5096	6.42414	1.73775e-06	7.85816e-05	5.19305
ZNF2	2.46421	5.8412	6.42249	1.74434e-06	7.87028e-05	5.18935
DPAGT1	2.04881	8.90817	6.42129	1.74918e-06	7.87445e-05	5.18664
ZNF653	1.86031	5.85201	6.41619	1.76982e-06	7.94957e-05	5.17518
BEST1	2.98938	7.71825	6.41486	1.77524e-06	7.95485e-05	5.1722
TMEM60	1.94928	9.03053	6.41396	1.7789e-06	7.95485e-05	5.17018
PSKH1	1.44056	9.31423	6.41046	1.79327e-06	8.00131e-05	5.16232
ARSK	1.5993	6.22385	6.40583	1.81249e-06	8.05982e-05	5.1519
TMEM251	1.59647	8.21124	6.40537	1.81439e-06	8.05982e-05	5.15088
RAB27A	2.37591	9.50127	6.40168	1.82986e-06	8.11063e-05	5.14259
PSMB2	1.41078	10.1459	6.39958	1.83871e-06	8.13011e-05	5.13787
LIN7C	1.35486	7.05803	6.39834	1.84399e-06	8.13011e-05	5.13507
DGAT2	3.40364	10.1566	6.3971	1.84925e-06	8.13011e-05	5.13228
YWHAG	2.07286	9.15525	6.39457	1.86007e-06	8.13011e-05	5.12658
PSMB10	1.81587	11.0223	6.39362	1.86413e-06	8.13011e-05	5.12445
C3AR1	3.58269	9.41738	6.39353	1.86453e-06	8.13011e-05	5.12425
MAML1	1.91641	9.44869	6.39352	1.86454e-06	8.13011e-05	5.12424
C17orf75	1.34914	7.04536	6.39305	1.86658e-06	8.13011e-05	5.12317
PPAPDC2	1.9015	6.76907	6.38974	1.88085e-06	8.17457e-05	5.11573
ZBTB6	1.34616	8.75613	6.38848	1.8863e-06	8.17574e-05	5.1129
CYB561D2	1.78414	10.1996	6.38781	1.88924e-06	8.17574e-05	5.11138
ICAM2	1.55734	12.3004	6.38419	1.90505e-06	8.20602e-05	5.10324
SMIM7	1.55346	8.91195	6.38379	1.90681e-06	8.20602e-05	5.10233
RTP4	1.5404	7.89894	6.38341	1.90847e-06	8.20602e-05	5.10148
C9orf64	3.0505	6.45713	6.37783	1.93317e-06	8.28131e-05	5.08892
SEC22B	1.86256	8.20652	6.37759	1.93421e-06	8.28131e-05	5.08839
GK	3.11398	9.47947	6.37486	1.94644e-06	8.31596e-05	5.08223
WNK1	1.30245	10.2786	6.36945	1.97085e-06	8.40242e-05	5.07005
DPY30	1.75056	10.2413	6.36777	1.9785e-06	8.41721e-05	5.06626
INPP5A	1.41446	7.8322	6.36454	1.99329e-06	8.46224e-05	5.05899
ANTXR2	1.76444	8.56641	6.36204	2.00479e-06	8.49146e-05	5.05336
UFSP2	1.31543	7.80841	6.36122	2.00861e-06	8.49146e-05	5.0515
SNAP23	1.49997	11.9943	6.35971	2.0156e-06	8.50312e-05	5.04811
MAPK1	1.76399	9.6239	6.35692	2.0286e-06	8.52305e-05	5.04183
HERC4	1.95026	9.32025	6.35688	2.02879e-06	8.52305e-05	5.04173
LIMA1	2.18968	6.87019	6.35519	2.03674e-06	8.53861e-05	5.03791
ARHGAP25	1.71466	12.9587	6.35288	2.04758e-06	8.5662e-05	5.03273
CHTOP	1.45224	11.8788	6.35021	2.06026e-06	8.60138e-05	5.02669
EGR1	4.89814	11.0656	6.3481	2.07031e-06	8.62544e-05	5.02193
NUP133	1.45971	9.5008	6.33989	2.10989e-06	8.77215e-05	5.00343
MYOM2	4.51435	9.57603	6.33875	2.11549e-06	8.7773e-05	5.00084
RPP25L	1.3986	9.31033	6.33394	2.13909e-06	8.85699e-05	4.98999
COQ7	1.11925	6.6652	6.33173	2.15004e-06	8.88402e-05	4.98501
PRKAR1A	1.68658	13.261	6.32759	2.17068e-06	8.93727e-05	4.97567
DYNC1I2	1.46639	9.95948	6.32737	2.17181e-06	8.93727e-05	4.97516
CD24	2.84249	9.12703	6.32221	2.19785e-06	9.026e-05	4.96351
SLC30A6	1.5139	6.94281	6.32051	2.20651e-06	9.04308e-05	4.95967
LHX2	-1.54408	5.70693	-6.31595	2.22984e-06	9.12015e-05	4.94938
CSE1L	1.96369	7.70995	6.31114	2.25479e-06	9.20346e-05	4.93851
PIK3R6	1.66221	8.28098	6.30366	2.29412e-06	9.34504e-05	4.92161
HAGH	1.35179	10.8257	6.30122	2.30709e-06	9.37892e-05	4.9161
RCL1	-1.90042	8.21736	-6.29478	2.34174e-06	9.4784e-05	4.90153
AHSA1	1.30864	10.2321	6.29369	2.34763e-06	9.4784e-05	4.89907
HAX1	1.35159	8.56097	6.29333	2.34961e-06	9.4784e-05	4.89825
TACC3	2.29259	8.16972	6.29318	2.35041e-06	9.4784e-05	4.89792
ATRX	1.60471	7.96012	6.29084	2.36318e-06	9.51085e-05	4.89262
C17orf80	1.75239	6.24521	6.28853	2.37584e-06	9.53452e-05	4.8874
TAF12	1.45171	9.08433	6.28804	2.37854e-06	9.53452e-05	4.88629
MSANTD4	1.5129	7.9874	6.28594	2.39014e-06	9.562e-05	4.88153
MTHFD2	1.42969	9.26567	6.28308	2.40602e-06	9.60252e-05	4.87506
VPS33A	1.5255	7.50439	6.2824	2.40982e-06	9.60252e-05	4.87352
EAF2	2.45563	7.10725	6.27893	2.42928e-06	9.65036e-05	4.86566
P2RY13	2.30519	11.6708	6.27855	2.43141e-06	9.65036e-05	4.8648
TCFL5	1.48136	7.62395	6.27673	2.44167e-06	9.66028e-05	4.86068
IVNS1ABP	1.78327	10.6012	6.2764	2.44351e-06	9.66028e-05	4.85994
BCL2L13	1.49823	9.89655	6.26995	2.48032e-06	9.7781e-05	4.84533
BBS1	1.12752	6.77531	6.26948	2.48303e-06	9.7781e-05	4.84426
CHST15	2.73651	9.8364	6.2681	2.49098e-06	9.79025e-05	4.84114
NLRC4	3.1384	8.79378	6.26451	2.51175e-06	9.8422e-05	4.83302
PRDM8	1.4208	8.01893	6.26413	2.51399e-06	9.8422e-05	4.83215
LOC401397	2.36896	8.01219	6.25753	2.55273e-06	9.9745e-05	4.8172
AIDA	1.35807	11.4457	6.24937	2.60146e-06	0.000101452	4.79872
SLC35B3	2.67116	7.7852	6.24561	2.62426e-06	0.000102143	4.79019
C10orf88	1.49333	8.13583	6.24419	2.63296e-06	0.000102284	4.78695
JRK	1.3757	6.85043	6.24307	2.63977e-06	0.000102351	4.78443
HCG27	2.16687	7.96201	6.24193	2.64676e-06	0.000102424	4.78184
GLT8D1	1.75076	8.52374	6.24072	2.65424e-06	0.000102517	4.77908
WSB1	1.48995	11.9715	6.23551	2.68652e-06	0.000103565	4.76727
NEK9	1.62428	9.874	6.234	2.6959e-06	0.000103693	4.76386
GSKIP	1.33936	9.82337	6.23332	2.70015e-06	0.000103693	4.76232
PPAN	1.22212	8.21205	6.22951	2.72419e-06	0.000104264	4.75366
GBA2	1.70736	8.29374	6.22932	2.72539e-06	0.000104264	4.75322
KRTAP21-3	-2.09502	9.06135	-6.22771	2.73558e-06	0.000104456	4.74957
SOS1	1.72579	9.07192	6.22178	2.77351e-06	0.000105545	4.73611
DAG1	1.24917	8.15337	6.22161	2.77459e-06	0.000105545	4.73573
PAOX	1.33221	7.12376	6.21937	2.78905e-06	0.000105628	4.73065
CENPQ	2.19579	6.20113	6.21847	2.79489e-06	0.000105628	4.72861
ZNF594	1.94002	6.16497	6.21791	2.79857e-06	0.000105628	4.72732
WWC3	1.7265	10.2676	6.21753	2.80105e-06	0.000105628	4.72646
FAM63A	1.70569	10.3078	6.21722	2.80302e-06	0.000105628	4.72577
PTEN	1.62346	12.6858	6.21524	2.81593e-06	0.000105916	4.72127
ARRDC5	1.25527	7.61102	6.21372	2.82595e-06	0.000106094	4.7178
TMEM71	2.19646	9.86305	6.21183	2.83834e-06	0.000106361	4.71353
EFNA3	1.49219	6.55848	6.21046	2.84743e-06	0.000106503	4.7104
GPR132	1.92069	8.35283	6.20965	2.8528e-06	0.000106506	4.70856
IFNAR1	2.01699	8.21309	6.20407	2.88997e-06	0.000107694	4.6959
LCN10	1.89154	6.43895	6.20258	2.90003e-06	0.000107869	4.69251
PRUNE	1.37881	10.5334	6.19998	2.91758e-06	0.000108322	4.68661
CPNE1	1.63658	11.3526	6.19483	2.95277e-06	0.000109426	4.67489
NFE2L2	1.61182	10.4695	6.1922	2.97087e-06	0.000109895	4.66891
GATAD2B	1.61384	8.45663	6.18949	2.98963e-06	0.000110086	4.66276
ZSCAN21	1.67541	7.47311	6.18946	2.9899e-06	0.000110086	4.66267
SLC9C2	-1.58244	3.78497	-6.18833	2.99777e-06	0.000110086	4.6601
CHTF8	1.51944	9.19016	6.18771	3.00208e-06	0.000110086	4.6587
PIK3AP1	1.75701	11.0949	6.18752	3.00339e-06	0.000110086	4.65827
TLR6	2.30226	8.86423	6.18669	3.00916e-06	0.000110097	4.65639
GLYR1	1.55321	8.52444	6.18291	3.03576e-06	0.000110869	4.64779
BPNT1	1.72061	6.92534	6.17974	3.05827e-06	0.000111488	4.64057
GNB1	1.36675	11.8431	6.17797	3.07088e-06	0.000111746	4.63654
CCBL1	1.10711	7.95546	6.17594	3.08545e-06	0.000112073	4.63192
TLR8	2.41318	8.63693	6.17505	3.09179e-06	0.000112101	4.62991
SLC35A1	1.54969	11.4759	6.17093	3.12158e-06	0.000112978	4.62053
PLRG1	1.47465	9.74527	6.16529	3.16289e-06	0.000114054	4.60768
SIRPG|SIRPB1	1.43682	10.702	6.16529	3.16291e-06	0.000114054	4.60767
AGPAT1	1.43427	9.71558	6.16415	3.17126e-06	0.000114054	4.6051
HNRPLL	1.59106	8.54813	6.16378	3.174e-06	0.000114054	4.60425
NIN	1.28016	10.0668	6.15873	3.21158e-06	0.000115199	4.59274
PPA2	1.57731	10.2079	6.15703	3.22431e-06	0.00011525	4.58888
NCOA3	1.59603	10.5368	6.15701	3.22445e-06	0.00011525	4.58883
RNF111	1.45476	10.5196	6.15599	3.23219e-06	0.00011532	4.58649
FAM118B	2.01255	6.39311	6.15488	3.24054e-06	0.00011532	4.58397
RPA4	1.49207	7.01067	6.15447	3.24361e-06	0.00011532	4.58304
ZNF45	1.29391	8.39284	6.15341	3.25165e-06	0.000115402	4.58062
PFKP	1.74205	8.74578	6.14848	3.28923e-06	0.000116149	4.56939
GALNT7	2.02793	8.93795	6.14817	3.29161e-06	0.000116149	4.56868
ZNF224	1.52047	7.23096	6.14738	3.29768e-06	0.000116149	4.56688
PAK1	1.64897	10.9734	6.14701	3.30054e-06	0.000116149	4.56603
BOLA1	1.34666	8.2382	6.14687	3.30156e-06	0.000116149	4.56573
VASP	1.80261	12.538	6.14557	3.3116e-06	0.000116299	4.56276
CXCR2	4.68752	11.3623	6.14329	3.32927e-06	0.000116704	4.55756
TMEM186	1.50784	8.91008	6.14259	3.33473e-06	0.000116704	4.55596
PMS2	1.54318	4.46559	6.13576	3.38825e-06	0.000118261	4.54039
MLYCD	2.1413	7.53071	6.13541	3.39099e-06	0.000118261	4.5396
ST6GAL1	1.66631	12.5033	6.13291	3.41081e-06	0.000118747	4.5339
IL2RG	1.56736	13.8147	6.13215	3.41685e-06	0.000118752	4.53217
OGDH	2.39214	10.7064	6.12911	3.44123e-06	0.000119393	4.52522
ZNF250	1.25884	6.08765	6.12751	3.45411e-06	0.000119633	4.52157
MIRLET7BHG	1.4032	6.35039	6.12018	3.51369e-06	0.000121488	4.50484
NAT1	1.66107	7.75671	6.11772	3.53393e-06	0.000121978	4.49923
ATXN1	1.72996	8.35903	6.11591	3.54882e-06	0.000122282	4.49512
CBL	2.03574	8.38705	6.11459	3.55978e-06	0.00012245	4.4921
HSPA1L	1.97813	7.08456	6.11256	3.57674e-06	0.000122824	4.48746
RINL	1.84598	9.01069	6.1109	3.59063e-06	0.000123091	4.48366
HIST1H2BL|HIST1H2BK|HIST2H2BF|HIST2H2BA|HIST1H2BM|HIST1H2BD|HIST1H2BF|HIST1H2BB|HIST1H2BE|HIST1H2BI|HIST2H2BC	1.59347	11.1862	6.10801	3.61489e-06	0.000123712	4.47708
PISD	1.62981	11.0849	6.1041	3.64805e-06	0.000124635	4.46815
KATNBL1	1.73019	6.95677	6.10296	3.65781e-06	0.000124646	4.46554
TERF2	1.46051	8.83223	6.10261	3.66078e-06	0.000124646	4.46475
OCEL1	1.48522	9.70861	6.09501	3.72636e-06	0.000126349	4.44739
EIF2B2	1.42188	10.1234	6.09443	3.73149e-06	0.000126349	4.44604
CSF2RA	1.88912	9.0041	6.0937	3.73781e-06	0.000126349	4.44439
ROCK2	1.7468	9.0464	6.0933	3.74135e-06	0.000126349	4.44346
POGZ	1.22327	9.48002	6.0932	3.7422e-06	0.000126349	4.44324
TIMMDC1	1.69509	6.63269	6.09197	3.753e-06	0.000126502	4.44042
HIST1H2BL|HIST1H2BC|HIST1H2BI|HIST1H2BD|HIST1H2BN|HIST1H2BE|HIST1H2BF|HIST1H2BH|HIST1H2BK|HIST1H2BM|HIST3H2BB|ABCF2|HIST1H2BO|HIST1H2BJ	1.38917	11.4334	6.09079	3.76336e-06	0.000126557	4.43773
ABAT	1.69437	7.56654	6.08987	3.77145e-06	0.000126557	4.43563
KIAA1211L	1.8145	5.47859	6.08964	3.77351e-06	0.000126557	4.43509
HIST2H2BF|HIST1H2BN|HIST1H2BE|HIST1H2BK|HIST1H2BL|HIST2H2BC|HIST1H2BI|HIST2H2BA|HIST1H2BC|HIST1H2BJ|HIST1H2BD|HIST3H2BB|HIST1H2BO|HIST1H2BH|HIST1H2BM	1.70764	9.97024	6.08708	3.79613e-06	0.000127104	4.42925
CTNND1|TMX2-CTNND1	1.61193	8.10788	6.08625	3.8035e-06	0.000127139	4.42735
CARD8	1.37065	10.0083	6.08396	3.82386e-06	0.000127608	4.42213
AKTIP	1.42055	9.45239	6.08262	3.83587e-06	0.000127797	4.41907
SIRPA	2.32078	10.354	6.08116	3.849e-06	0.000127874	4.41572
DNTTIP1	1.94011	8.73213	6.08095	3.8509e-06	0.000127874	4.41524
IDH1	2.5142	8.7085	6.07438	3.91052e-06	0.000129528	4.40022
ZNF710	1.85735	9.38852	6.07405	3.91358e-06	0.000129528	4.39945
CDK14	1.821	8.42184	6.06796	3.96972e-06	0.00013117	4.38553
GBE1	2.24852	7.34316	6.06524	3.9951e-06	0.000131792	4.3793
IL2RB	1.51609	10.2235	6.06301	4.01595e-06	0.000132263	4.37421
HERC3	1.14976	10.8522	6.06008	4.04365e-06	0.000132762	4.36749
AGPAT5	1.64962	7.47681	6.06001	4.04429e-06	0.000132762	4.36733
IKBKG	1.2947	11.2791	6.05188	4.12202e-06	0.000135093	4.34872
GSN	2.00017	10.9455	6.05019	4.13832e-06	0.000135407	4.34486
NEK7	2.12732	8.8762	6.04761	4.1634e-06	0.000136007	4.33895
TRMT2A	1.39304	8.69299	6.04426	4.19627e-06	0.000136858	4.33126
MCCC2	1.2877	9.017	6.04061	4.23228e-06	0.000137255	4.3229
FAM20B	1.07746	8.58998	6.04014	4.23694e-06	0.000137255	4.32183
PIGM	2.01879	7.15755	6.03997	4.23858e-06	0.000137255	4.32145
HNRNPA3	1.41292	10.6279	6.03985	4.23979e-06	0.000137255	4.32117
CLEC4E	3.06596	5.88378	6.03884	4.24985e-06	0.000137255	4.31885
ALOX5	1.87369	11.6356	6.03842	4.25403e-06	0.000137255	4.31789
GOSR2	1.41657	8.20561	6.03821	4.25617e-06	0.000137255	4.3174
C19orf25	1.50152	8.98826	6.03552	4.283e-06	0.000137875	4.31125
PANK2	1.2819	10.6449	6.03492	4.28911e-06	0.000137875	4.30986
DNAJC1	1.40627	9.5823	6.03413	4.29697e-06	0.000137907	4.30807
SRGAP2	2.07289	8.68833	6.03096	4.32905e-06	0.000138716	4.3008
PRR5L	2.11677	8.55313	6.02965	4.34236e-06	0.000138921	4.2978
CEACAM3|CEACAM21	3.30208	10.2768	6.02763	4.36301e-06	0.00013936	4.29316
TXNDC15	1.48542	7.6653	6.02441	4.39606e-06	0.000140193	4.28578
CEPT1	1.55017	9.50105	6.02338	4.40666e-06	0.000140279	4.28342
ALPK1	2.54311	8.76858	6.0228	4.41268e-06	0.000140279	4.28209
MGME1	1.39749	10.8243	6.02194	4.42158e-06	0.00014034	4.28012
MTSS1	1.58054	10.8869	6.02073	4.43418e-06	0.000140518	4.27733
CHMP5	1.34752	10.4106	6.0158	4.48575e-06	0.000141789	4.26603
SLC35A4	1.43355	10.6718	6.01555	4.48839e-06	0.000141789	4.26545
SMIM8	1.23546	5.68787	6.01333	4.51184e-06	0.000142307	4.26036
NUDT22	1.60444	10.5431	6.01207	4.52514e-06	0.000142503	4.25748
EYA3	1.2686	8.52419	6.0113	4.53337e-06	0.000142539	4.2557
RSPRY1	1.0363	10.3788	6.00918	4.55599e-06	0.000142742	4.25083
DHFRL1	1.74611	5.37923	6.00899	4.55796e-06	0.000142742	4.25041
CEACAM1	2.76519	6.76143	6.00831	4.56526e-06	0.000142742	4.24884
NAB1	1.71768	9.97269	6.00803	4.56821e-06	0.000142742	4.24821
HIVEP2	1.55452	8.58238	6.00308	4.62164e-06	0.000144188	4.23684
DHRS9	2.0801	9.49189	5.99786	4.67866e-06	0.000145741	4.22485
MYH9	1.32638	14.6491	5.99419	4.71907e-06	0.000146772	4.21644
RGL4	2.11152	8.10912	5.99302	4.73205e-06	0.000146949	4.21376
CALML4	1.30669	5.77335	5.98682	4.8015e-06	0.000148876	4.19951
BTN2A1	1.27826	9.89704	5.98483	4.82398e-06	0.000149343	4.19494
RPS6KA1	1.81112	11.7461	5.98253	4.8501e-06	0.000149733	4.18966
TCN1	2.83447	8.08372	5.98207	4.85533e-06	0.000149733	4.18861
LOC728431	1.40601	7.07234	5.98176	4.85889e-06	0.000149733	4.18789
BRD8	1.71915	8.22447	5.97888	4.89188e-06	0.000150433	4.18127
AP2B1	1.28204	9.01581	5.9779	4.90324e-06	0.000150433	4.179
EPHB3	1.75657	5.81024	5.97783	4.90404e-06	0.000150433	4.17884
SLC19A1	3.04851	9.73777	5.97321	4.95752e-06	0.000151712	4.16824
PFDN6	1.21124	7.58456	5.97242	4.96678e-06	0.000151712	4.16641
CD9	2.04268	10.8429	5.97203	4.97129e-06	0.000151712	4.16552
PGLYRP1	3.59726	9.27266	5.97164	4.9759e-06	0.000151712	4.16462
EGLN3	1.81884	4.55009	5.97068	4.98709e-06	0.000151823	4.16242
MUS81	1.2672	11.3742	5.96882	5.00898e-06	0.000152259	4.15814
NCF1|NCF1C	2.87438	11.8998	5.96771	5.02206e-06	0.000152427	4.15559
TRAPPC12	1.53452	9.37419	5.96428	5.06277e-06	0.000153431	4.14769
CD72	1.65559	8.7964	5.96212	5.08854e-06	0.00015398	4.14273
DCAF7	2.96475	7.37337	5.95955	5.11929e-06	0.000154678	4.13684
ARL2	1.68371	10.687	5.95463	5.17892e-06	0.000156181	4.12551
STARD8	1.54726	7.96275	5.95417	5.18456e-06	0.000156181	4.12445
TIGD7	1.55115	7.66855	5.95248	5.2052e-06	0.000156432	4.12056
CLEC4D	2.25784	8.55848	5.95161	5.21584e-06	0.000156432	4.11857
EEA1	2.34328	8.84722	5.95158	5.2162e-06	0.000156432	4.1185
TRADD	1.3901	10.6829	5.94844	5.25491e-06	0.000157358	4.11127
MAPK13	1.49685	9.03799	5.94472	5.30117e-06	0.000158507	4.1027
PIGX	1.95795	7.97132	5.94272	5.32617e-06	0.000159019	4.0981
MED20	1.28741	7.87513	5.94013	5.35867e-06	0.000159752	4.09215
PSD4	1.65458	8.83667	5.93943	5.36754e-06	0.00015978	4.09053
DDX18	1.96898	7.92593	5.93864	5.37759e-06	0.000159842	4.0887
ELAVL1	1.84877	7.95335	5.93387	5.43822e-06	0.000161406	4.07774
STX3	2.48126	9.90317	5.93183	5.46443e-06	0.000161945	4.07303
FNIP2	1.06647	9.05859	5.92685	5.52896e-06	0.000163617	4.06155
NPL	2.18951	8.87286	5.92567	5.54426e-06	0.000163828	4.05885
FADD	1.43698	10.538	5.92328	5.57562e-06	0.000164514	4.05333
EMILIN2	1.56614	11.8222	5.92153	5.59867e-06	0.000164952	4.0493
ARFIP1	2.12027	8.45677	5.9186	5.63746e-06	0.000165852	4.04255
DNAJC5	1.57944	9.4547	5.91687	5.66048e-06	0.000166286	4.03856
ACAD8	1.14732	8.94529	5.91607	5.67112e-06	0.000166356	4.03673
EIF4G3	1.43765	8.7081	5.91502	5.68516e-06	0.000166525	4.03431
LAIR1	1.81678	10.4789	5.91216	5.72361e-06	0.000167302	4.02772
MMP9	3.69195	10.5145	5.91182	5.72831e-06	0.000167302	4.02691
JRKL	1.54182	6.9168	5.91113	5.73751e-06	0.000167327	4.02534
NCAPD2	1.40839	9.27821	5.908	5.78011e-06	0.000168321	4.01811
GANC	1.17083	6.5478	5.90724	5.79049e-06	0.000168321	4.01636
PHF20L1	1.28018	9.59794	5.90678	5.79666e-06	0.000168321	4.01531
NSL1	1.29535	9.76781	5.89792	5.91905e-06	0.00017116	3.99488
ZBED1	1.44907	9.07859	5.89786	5.91996e-06	0.00017116	3.99473
CAD	1.47762	8.65499	5.89713	5.9302e-06	0.00017121	3.99304
THAP8	2.08416	7.27884	5.89397	5.97457e-06	0.000172244	3.98575
MPLKIP	1.51661	9.1418	5.89332	5.98373e-06	0.000172261	3.98425
LOC100129034	1.91788	8.11984	5.89229	5.99817e-06	0.00017243	3.9819
AP1B1	1.47775	10.1173	5.8903	6.02642e-06	0.000172995	3.9773
ZHX2	2.34805	7.50477	5.88811	6.05775e-06	0.000173647	3.97223
UBE2O	1.51429	7.69167	5.88606	6.087e-06	0.000174237	3.96752
KIAA1009	1.43735	7.20303	5.88461	6.10792e-06	0.000174588	3.96416
S100A11	2.16645	15.1483	5.88334	6.12623e-06	0.000174862	3.96124
TAL1	1.76882	9.13061	5.87707	6.21754e-06	0.000177217	3.94677
GIMAP7	1.79286	12.0271	5.87643	6.22698e-06	0.000177235	3.94528
PMEPA1	2.01115	6.25921	5.87577	6.23666e-06	0.00017726	3.94377
MON1A	2.02118	7.15442	5.87391	6.26411e-06	0.000177658	3.93947
USO1	1.66768	9.95506	5.87363	6.26829e-06	0.000177658	3.93882
TNFRSF10C	4.19524	10.2943	5.87283	6.28021e-06	0.000177661	3.93696
GATSL3	1.39434	7.41811	5.87243	6.28607e-06	0.000177661	3.93605
APPL1	1.10328	9.80257	5.87072	6.31152e-06	0.00017813	3.9321
TSPAN2	2.29518	7.9139	5.86796	6.35287e-06	0.000179046	3.92571
DENND2D	2.11443	10.1504	5.86591	6.38371e-06	0.000179664	3.92097
APOL1	2.05041	6.53931	5.86525	6.39356e-06	0.000179689	3.91947
OGFOD2	1.29613	9.13845	5.86327	6.42361e-06	0.000179845	3.91488
STAM2	1.49076	7.54156	5.86318	6.42498e-06	0.000179845	3.91467
LOC100128822	1.35518	9.20199	5.86312	6.42593e-06	0.000179845	3.91453
ATG4C	2.1492	7.24186	5.85881	6.49165e-06	0.000181141	3.90458
WBP1L	2.14366	8.40627	5.85829	6.49964e-06	0.000181141	3.90337
FRY	2.04073	9.0042	5.85795	6.50475e-06	0.000181141	3.90261
TRIM27	1.05641	10.1191	5.85773	6.50823e-06	0.000181141	3.90208
BTN3A1	1.40818	10.8463	5.85616	6.53246e-06	0.000181564	3.89845
CEBPE	2.58338	7.75062	5.85348	6.57391e-06	0.000182268	3.89226
EIF5B	1.72646	7.77051	5.85335	6.57588e-06	0.000182268	3.89197
RIPK3	1.8778	7.65158	5.85113	6.61049e-06	0.000182975	3.88684
C6orf120	1.34827	7.84347	5.84927	6.63966e-06	0.00018353	3.88253
CDC14B	1.79741	8.85502	5.84445	6.71568e-06	0.000185377	3.8714
ZCCHC17	1.21372	10.0747	5.8434	6.73239e-06	0.000185543	3.86897
NFATC1	1.34816	9.10357	5.84291	6.74015e-06	0.000185543	3.86784
COMMD5	1.49928	9.11708	5.83948	6.79513e-06	0.000186801	3.85989
APEH	1.58156	9.02057	5.83486	6.8697e-06	0.000188495	3.84922
DDX58	2.20764	7.59185	5.83451	6.8755e-06	0.000188495	3.8484
SLX4	1.16243	7.7814	5.8328	6.90333e-06	0.000189001	3.84445
MGLL	1.55739	10.0483	5.83184	6.91907e-06	0.000189175	3.84222
TRMT13	1.58884	7.49773	5.83044	6.9419e-06	0.000189473	3.839
MRM1	1.91462	6.73091	5.83002	6.94881e-06	0.000189473	3.83802
EGLN1	1.86387	9.60311	5.8272	6.99532e-06	0.000190253	3.8315
FERMT3	1.82028	10.0036	5.82714	6.99632e-06	0.000190253	3.83136
CD86	1.68129	10.3934	5.82527	7.02737e-06	0.000190602	3.82703
APTX	1.5108	8.86084	5.82523	7.0281e-06	0.000190602	3.82693
SLC9A1	2.05165	9.72082	5.8244	7.04194e-06	0.0001907	3.825
GIT2	1.36743	10.6508	5.82387	7.05069e-06	0.0001907	3.82379
ARGFXP2	-1.2506	5.92957	-5.82158	7.08897e-06	0.000191237	3.81849
EIF2C4	1.83615	7.36276	5.82155	7.08955e-06	0.000191237	3.81841
RGS14	1.64069	12.025	5.8201	7.11396e-06	0.000191639	3.81505
PEG3	-2.17681	6.51742	-5.81927	7.12795e-06	0.000191759	3.81313
PIGV	1.26925	7.10352	5.81825	7.14522e-06	0.000191967	3.81076
CDK13	1.28928	8.81645	5.81649	7.17501e-06	0.00019251	3.8067
APBB3	1.40343	9.57064	5.81435	7.21137e-06	0.000193228	3.80175
YWHAB	1.82885	12.3844	5.81313	7.23219e-06	0.000193439	3.79893
FAM114A2	1.61506	7.69343	5.81202	7.25122e-06	0.000193439	3.79636
TRIM35	1.33791	6.82852	5.81187	7.25382e-06	0.000193439	3.79601
TECPR2	2.28016	8.13448	5.81165	7.25768e-06	0.000193439	3.79549
STX12	1.43673	9.81725	5.81076	7.27289e-06	0.000193588	3.79345
APPBP2	1.63894	8.90437	5.80994	7.28715e-06	0.000193711	3.79153
CUL4A	1.18951	9.86108	5.80937	7.297e-06	0.000193717	3.79021
TNFAIP8L2	2.59229	8.5735	5.80698	7.33838e-06	0.000194559	3.78468
PTGES2	1.45128	7.22694	5.80122	7.43911e-06	0.00019697	3.77135
TNRC6B	1.14422	10.2282	5.80041	7.45343e-06	0.00019709	3.76947
TINF2	1.25102	11.811	5.79777	7.50022e-06	0.000197844	3.76335
TXNDC9	1.40188	9.36255	5.79737	7.50739e-06	0.000197844	3.76241
CKS2	1.85067	8.04136	5.79692	7.51526e-06	0.000197844	3.76139
LRIF1	2.00838	6.93451	5.79659	7.52129e-06	0.000197844	3.7606
ZNF282	1.2528	8.49789	5.79549	7.54092e-06	0.000198102	3.75805
CSF2RB	1.62335	10.3659	5.79352	7.57618e-06	0.000198769	3.75349
ZKSCAN1	2.11411	6.81033	5.78963	7.64631e-06	0.000200347	3.74448
SCYL3	1.24383	7.25277	5.7887	7.66324e-06	0.000200406	3.74232
ACSL5	1.63664	9.32549	5.78841	7.66849e-06	0.000200406	3.74165
OTUD7A	-1.75167	5.83213	-5.78489	7.73273e-06	0.000201823	3.73349
GPR171	1.88796	9.2422	5.78268	7.7733e-06	0.000202619	3.72837
TRMT1L	2.90016	6.76408	5.7807	7.80977e-06	0.000203307	3.72379
AP3S2|C15orf38-AP3S2	1.36383	7.97628	5.7788	7.84506e-06	0.000203961	3.71938
PLXNA4	-1.18111	5.72293	-5.77666	7.88498e-06	0.000204637	3.71442
FOS	2.52403	14.2714	5.77632	7.89139e-06	0.000204637	3.71363
CENPBD1	1.58291	6.38015	5.77388	7.93727e-06	0.000205562	3.70796
SRA1	1.59265	8.48573	5.77005	8.00964e-06	0.00020717	3.69908
CR1L	1.76298	6.37028	5.76933	8.02335e-06	0.000207258	3.69741
HN1L	1.20135	7.00018	5.76836	8.0417e-06	0.000207466	3.69517
ATP7A	1.20957	6.96134	5.76713	8.06536e-06	0.000207768	3.6923
NCKIPSD	1.06261	7.36885	5.76667	8.07407e-06	0.000207768	3.69125
KIAA0930	1.90079	10.3058	5.76555	8.09554e-06	0.000208011	3.68865
CBX1	1.70494	8.6784	5.76486	8.10885e-06	0.000208011	3.68704
MEN1	1.32661	7.53897	5.76422	8.1212e-06	0.000208011	3.68555
NFYC|LOC494127	1.31831	10.6895	5.76374	8.1305e-06	0.000208011	3.68443
DCAF10	1.45088	7.18433	5.76307	8.14344e-06	0.000208011	3.68288
FAM105B	-1.9664	8.75767	-5.76296	8.14553e-06	0.000208011	3.68263
COA4	1.71441	9.87662	5.76169	8.16997e-06	0.000208371	3.6797
ACLY	1.48769	11.0885	5.75821	8.23773e-06	0.000209833	3.67162
ECH1	1.42345	10.9528	5.75748	8.25214e-06	0.000209934	3.66991
PKP4	1.17219	7.75449	5.75645	8.27239e-06	0.000210183	3.66752
AK2	1.28763	8.86889	5.75554	8.29027e-06	0.000210191	3.6654
C7orf55	1.14906	9.35004	5.75501	8.30065e-06	0.000210191	3.66418
MRPS31	1.50352	9.08865	5.75468	8.30714e-06	0.000210191	3.66342
IFI35	1.71557	11.3412	5.75431	8.31449e-06	0.000210191	3.66255
FAM89B	1.43112	10.6683	5.75305	8.33935e-06	0.000210556	3.65963
RTN4R	1.653	7.73727	5.75042	8.39152e-06	0.000211349	3.65353
HIATL1	1.85929	10.504	5.75041	8.39178e-06	0.000211349	3.6535
GOLGA3	1.23244	9.56281	5.74715	8.45696e-06	0.000212724	3.64594
ABCA7	1.42131	8.83179	5.7465	8.46991e-06	0.000212784	3.64444
LINC00261	-1.21357	5.91454	-5.74471	8.506e-06	0.000213424	3.64028
LRRK2	2.40995	9.26262	5.74225	8.55598e-06	0.000214411	3.63455
ZCCHC6	2.57911	8.82209	5.74069	8.58764e-06	0.000214937	3.63094
CASP10	1.39664	8.40046	5.7376	8.65093e-06	0.000215995	3.62376
TMEM55A	1.51014	9.87095	5.73758	8.6514e-06	0.000215995	3.62371
NSMAF	1.4648	10.8251	5.7358	8.68805e-06	0.000216641	3.61957
FYCO1	1.07033	9.4619	5.73236	8.75925e-06	0.000218146	3.61159
ACOX3	1.26141	7.72227	5.73054	8.79732e-06	0.000218824	3.60735
HIP1	2.00985	6.99131	5.72812	8.848e-06	0.000219813	3.60173
WDTC1	1.30633	8.63846	5.7226	8.96482e-06	0.000222286	3.5889
RNF207	1.46461	5.63775	5.72237	8.96965e-06	0.000222286	3.58838
CA5B	1.76732	6.79225	5.71864	9.04959e-06	0.000223991	3.5797
ATP6V1A	1.62366	11.9004	5.71716	9.08149e-06	0.000224227	3.57626
PAK2	1.38971	11.0426	5.71678	9.08981e-06	0.000224227	3.57536
SDCCAG3	1.54867	8.9691	5.71665	9.09252e-06	0.000224227	3.57507
ARG1	3.2413	6.50193	5.71569	9.11328e-06	0.000224463	3.57284
MANSC1	3.4022	5.52014	5.71262	9.18016e-06	0.000225834	3.56569
CREB5	2.59018	9.16407	5.71095	9.21663e-06	0.000226265	3.56182
ZNF786	1.38299	7.11613	5.71079	9.22017e-06	0.000226265	3.56144
DHRS4-AS1	1.69116	6.38812	5.70991	9.23947e-06	0.000226463	3.55939
FCGR2C|FCGR2A	1.60276	12.7984	5.7076	9.29033e-06	0.000227432	3.55403
GTF2H5	1.97494	10.1607	5.70468	9.35498e-06	0.000228737	3.54725
STK38	1.44442	11.514	5.70376	9.3755e-06	0.00022896	3.5451
LTB	1.1015	14.0562	5.70064	9.44542e-06	0.00023012	3.53784
FCGR2A|FCGR2C	1.85581	12.5372	5.70023	9.45453e-06	0.00023012	3.53689
TRANK1	1.6282	10.3071	5.70011	9.45729e-06	0.00023012	3.53661
OLIG1	2.4415	7.91795	5.69663	9.53589e-06	0.000231752	3.52851
ZSCAN29	1.28181	8.25654	5.69572	9.55656e-06	0.000231974	3.5264
CBFA2T3	2.41718	9.26705	5.69333	9.61109e-06	0.000233017	3.52083
ACBD7	-1.53966	5.39069	-5.69169	9.64868e-06	0.000233647	3.51702
ST20	1.73771	8.68252	5.6906	9.67385e-06	0.000233975	3.51447
LYST	1.94827	10.2985	5.68824	9.72829e-06	0.000234528	3.50898
TRMT6	1.37959	9.1652	5.68748	9.74587e-06	0.000234528	3.50721
LOC100128242	-1.64065	8.7287	-5.68745	9.74648e-06	0.000234528	3.50715
UQCR10	1.27181	9.74032	5.68721	9.75223e-06	0.000234528	3.50658
DDX60L	2.25219	9.6524	5.68696	9.75794e-06	0.000234528	3.506
TIGD3	1.84636	6.76252	5.68658	9.76665e-06	0.000234528	3.50513
C19orf59	2.37303	10.6075	5.68564	9.78861e-06	0.000234775	3.50294
ZBTB22	1.1152	8.26987	5.68471	9.81032e-06	0.000235016	3.50077
LAMP2	1.44832	10.4637	5.68367	9.83472e-06	0.00023532	3.49834
PRPSAP1	1.49575	9.20329	5.68207	9.87213e-06	0.000235935	3.49463
C11orf44	-1.15285	5.28391	-5.6814	9.8879e-06	0.000236031	3.49307
EMR3	2.24479	7.65453	5.67854	9.95553e-06	0.000237364	3.4864
CARS	1.30981	9.67998	5.67403	1.00631e-05	0.000239645	3.47589
TIGIT	1.75033	8.28449	5.67348	1.00762e-05	0.000239673	3.47462
BASP1	2.82562	13.082	5.67298	1.00881e-05	0.000239673	3.47346
GID4	1.36507	6.55631	5.66625	1.02512e-05	0.000243259	3.45779
UBE3B	1.12122	9.52549	5.66513	1.02785e-05	0.000243572	3.45518
VCAN	2.03005	12.5849	5.66473	1.02885e-05	0.000243572	3.45423
SPTLC2	2.0707	7.67761	5.66331	1.03233e-05	0.000244107	3.45093
GTF3C2	1.23695	9.41873	5.65951	1.04172e-05	0.000246039	3.44207
HMG20A	1.27194	9.11614	5.6582	1.04498e-05	0.000246352	3.43902
SRBD1	1.59501	7.24371	5.65799	1.04549e-05	0.000246352	3.43854
DLGAP4	1.14376	9.01185	5.65493	1.05315e-05	0.000247865	3.4314
SPOP	1.38182	12.1097	5.6531	1.05776e-05	0.000248659	3.42713
NUPL2	1.61543	8.418	5.65221	1.06e-05	0.000248896	3.42506
VNN3	3.07441	8.85702	5.65084	1.06348e-05	0.000249422	3.42186
ICMT	1.7772	8.59276	5.64863	1.06909e-05	0.000250055	3.41671
IQCG	1.29262	6.09685	5.64849	1.06945e-05	0.000250055	3.41639
LTBP1	2.34707	9.61268	5.64806	1.07055e-05	0.000250055	3.41538
DHX33	1.21501	8.8484	5.64782	1.07115e-05	0.000250055	3.41483
NARG2	1.48839	7.54481	5.64721	1.07272e-05	0.000250132	3.41339
TRIM66	1.317	8.10242	5.64572	1.07653e-05	0.00025073	3.40993
BFAR	1.44801	7.21021	5.64186	1.08648e-05	0.000252688	3.40093
RHD	1.73606	6.19738	5.64127	1.08801e-05	0.000252688	3.39956
WDFY3	2.25429	8.40064	5.64087	1.08905e-05	0.000252688	3.39862
MAGED2	1.11577	9.76304	5.64052	1.08996e-05	0.000252688	3.3978
PURB	1.47202	9.47119	5.63899	1.09394e-05	0.000253319	3.39424
TALDO1	1.88907	13.0018	5.63782	1.09702e-05	0.000253738	3.3915
PSG1	-1.50115	4.66511	-5.6371	1.09888e-05	0.000253869	3.38983
PILRB	1.30407	10.9177	5.63664	1.1001e-05	0.000253869	3.38875
DBNL	1.66701	12.9505	5.6311	1.11474e-05	0.000256658	3.37583
DGCR2	1.56289	10.4278	5.6311	1.11474e-05	0.000256658	3.37582
DCLRE1A	1.62308	7.52614	5.62808	1.12278e-05	0.000257934	3.3688
LHFPL3	-2.04199	5.28857	-5.62778	1.12359e-05	0.000257934	3.36809
ADCK4	1.57265	7.73532	5.62729	1.12491e-05	0.000257934	3.36694
STAT1	1.53185	10.6105	5.6271	1.12541e-05	0.000257934	3.36651
PIGO	1.18066	6.9561	5.62557	1.12953e-05	0.000258585	3.36293
PINK1	1.77697	10.1748	5.62283	1.13695e-05	0.000259986	3.35654
VNN1	2.9279	6.85048	5.6223	1.13838e-05	0.000260018	3.35531
ZNF701	1.53761	6.37329	5.62049	1.14331e-05	0.000260679	3.35108
C21orf33	1.35692	10.0556	5.62029	1.14386e-05	0.000260679	3.35061
PDE6D	1.27178	8.55248	5.61816	1.14968e-05	0.000261632	3.34565
ZW10	1.71768	7.45704	5.6176	1.15124e-05	0.000261632	3.34432
OSBPL2	1.4174	9.66122	5.61734	1.15194e-05	0.000261632	3.34372
ZNF75D	1.79425	6.2043	5.61535	1.15744e-05	0.000262507	3.33907
FUT11	1.33785	7.62044	5.61495	1.15854e-05	0.000262507	3.33814
IKBIP	1.79678	5.9708	5.61452	1.15971e-05	0.000262507	3.33715
ADAT3	1.4429	7.88673	5.61371	1.16197e-05	0.000262585	3.33525
UTP14C	1.44722	8.92809	5.61328	1.16316e-05	0.000262585	3.33425
LHFPL2	1.43802	8.64203	5.61299	1.16397e-05	0.000262585	3.33357
MRPL12	1.23896	9.2566	5.61151	1.16808e-05	0.000262984	3.33012
QPCT	2.31093	9.7615	5.61141	1.16835e-05	0.000262984	3.32989
FPR1	2.77487	12.2985	5.60988	1.17265e-05	0.000263657	3.3263
EMR2	1.70903	10.7252	5.60936	1.1741e-05	0.000263688	3.32509
BRICD5	1.4095	9.29856	5.60774	1.17866e-05	0.000264416	3.32131
SLAMF6	1.60034	9.79238	5.60654	1.18203e-05	0.000264877	3.31851
CTNNA1	1.40516	10.1551	5.60273	1.19284e-05	0.000267003	3.30961
KIAA1033	1.23893	11.7529	5.59827	1.20563e-05	0.000269565	3.29918
FAM131A	1.5833	8.37934	5.59714	1.20888e-05	0.000269701	3.29655
TMA16	2.34004	6.0326	5.59712	1.20892e-05	0.000269701	3.29652
TMEM242	-1.06353	8.25617	-5.59526	1.21433e-05	0.000270385	3.29215
ASGR1	1.58393	9.97873	5.59495	1.21523e-05	0.000270385	3.29143
CCR2	3.1771	8.7807	5.59468	1.21601e-05	0.000270385	3.2908
PHF21A	1.4885	8.65886	5.59242	1.22259e-05	0.000271233	3.28552
HORMAD1	1.58449	5.07137	5.59229	1.22296e-05	0.000271233	3.28522
SELP	1.99121	8.39072	5.59198	1.22387e-05	0.000271233	3.2845
BANF1	1.87892	10.4854	5.59045	1.22835e-05	0.000271756	3.28093
RALB	1.69346	10.9412	5.59025	1.22893e-05	0.000271756	3.28046
ATF1	2.03858	7.35048	5.58844	1.23426e-05	0.000272635	3.27623
NCKAP5L	1.70501	7.75634	5.58797	1.23566e-05	0.000272645	3.27512
SLC8A1	1.33019	8.11227	5.587	1.23852e-05	0.000272976	3.27286
ADAM19	1.20173	11.3793	5.5865	1.24e-05	0.000273004	3.2717
C11orf30	1.07054	7.69295	5.58499	1.24449e-05	0.000273693	3.26816
AQP9	3.46851	10.8219	5.58273	1.25121e-05	0.00027487	3.2629
RPL27A	-1.44558	7.53523	-5.5776	1.26665e-05	0.000277959	3.2509
AIFM1	1.31509	9.40665	5.57682	1.26902e-05	0.000278174	3.24908
CEP170P1	1.14424	5.65506	5.57459	1.2758e-05	0.000279357	3.24387
SUPT20H	1.0334	9.78019	5.57373	1.27843e-05	0.000279578	3.24185
PIGF	1.67175	7.43053	5.57294	1.28084e-05	0.000279578	3.24001
ZNF500	1.05892	8.29596	5.5729	1.28098e-05	0.000279578	3.23991
C2orf74	1.87838	7.91221	5.57237	1.28261e-05	0.000279632	3.23866
FAM200A	1.2295	8.12621	5.57122	1.28613e-05	0.000280095	3.23598
SERAC1	1.66544	6.33493	5.57065	1.2879e-05	0.000280178	3.23464
FGL2	3.61591	9.70363	5.56661	1.3004e-05	0.00028235	3.2252
SULT1A1|SULT1A2	2.31078	8.22779	5.56651	1.30069e-05	0.00028235	3.22497
UNC13D	1.27447	11.1624	5.56426	1.30773e-05	0.000283572	3.2197
LRRC41	1.43397	7.5968	5.56379	1.3092e-05	0.000283584	3.2186
IFI16	1.98282	9.84831	5.5595	1.3227e-05	0.000286201	3.20857
B3GNTL1	1.54889	7.84545	5.55626	1.333e-05	0.000288119	3.20099
LAGE3	1.52804	9.34753	5.55431	1.33923e-05	0.000289157	3.19642
ATXN2	1.51465	10.4385	5.55385	1.3407e-05	0.000289163	3.19535
FAM86A|FAM86C2P|FAM86C1|FAM86DP|FAM86HP|FAM86EP|FAM86JP	1.28645	7.39987	5.55333	1.34236e-05	0.000289196	3.19414
ZSCAN26	1.66611	7.90657	5.55291	1.34373e-05	0.000289196	3.19315
SEMA4A	1.93611	11.1481	5.55211	1.34629e-05	0.000289438	3.19128
PCMTD1|LOC100996875	1.84258	10.1927	5.54666	1.36398e-05	0.00029244	3.17852
HIST1H3D	1.27639	8.70151	5.54646	1.36461e-05	0.00029244	3.17807
PTER	1.79021	7.09597	5.54255	1.37748e-05	0.000294882	3.16889
HIST1H2BK	1.24698	11.8217	5.54131	1.38156e-05	0.000295443	3.166
NUDCD3	1.09397	9.22501	5.54062	1.38383e-05	0.000295614	3.16439
ANAPC13	1.47821	9.8758	5.53785	1.39305e-05	0.000297268	3.1579
COQ5	1.51731	9.07963	5.53529	1.40161e-05	0.000298777	3.15192
VDAC3	1.18313	12.4061	5.53099	1.41611e-05	0.000301549	3.14185
FAM219B	1.17548	9.16819	5.52912	1.42247e-05	0.000302582	3.13747
KRBOX4	1.08811	7.96395	5.52253	1.44512e-05	0.000307077	3.12202
PHKB	1.3725	9.68885	5.52072	1.45138e-05	0.000308082	3.1178
SRSF7	1.37457	9.82151	5.51845	1.45931e-05	0.000309439	3.11247
EVI5L	1.34904	7.43198	5.51796	1.46102e-05	0.000309463	3.11132
TFDP1	1.4738	10.1069	5.51719	1.46373e-05	0.000309463	3.10952
TXL	1.29323	8.7409	5.51689	1.46479e-05	0.000309463	3.1088
APOBEC3F	1.14244	7.86544	5.51644	1.46637e-05	0.000309463	3.10775
TM9SF4	1.33013	11.0977	5.51622	1.46712e-05	0.000309463	3.10725
CCDC82	1.22141	8.84734	5.51523	1.47063e-05	0.000309637	3.10492
PYGL	2.17183	11.0486	5.51512	1.47102e-05	0.000309637	3.10466
TSPAN5	1.64068	8.10334	5.51313	1.47803e-05	0.000310787	3.10001
RUVBL1	1.81676	9.84054	5.51216	1.48149e-05	0.000311189	3.09772
FCRLA	3.04558	8.13146	5.51136	1.48433e-05	0.000311461	3.09585
GLB1	1.73203	10.9185	5.50885	1.49327e-05	0.000312799	3.08998
FBXO42	1.01169	7.60977	5.5087	1.49381e-05	0.000312799	3.08962
DYSF	2.5726	9.93893	5.50697	1.50001e-05	0.000313685	3.08557
CEP104	1.6245	7.83313	5.50665	1.50116e-05	0.000313685	3.08482
RAB31	1.41864	11.7556	5.50564	1.50482e-05	0.000314123	3.08245
RCSD1	1.65545	11.3359	5.50166	1.51923e-05	0.000316803	3.07313
RPN1	1.36195	12.8992	5.49842	1.53109e-05	0.000318946	3.06552
CD300A	1.93111	13.2374	5.4967	1.53743e-05	0.000319934	3.06149
HSPA1B	2.04099	8.49558	5.49504	1.54354e-05	0.000320628	3.05761
HNRNPAB	1.62804	11.4085	5.49489	1.54412e-05	0.000320628	3.05724
CEBPD	1.80649	13.9011	5.4945	1.54554e-05	0.000320628	3.05634
VBP1	1.33687	10.5891	5.49289	1.55153e-05	0.000321539	3.05256
OR1N2	-1.26859	5.05116	-5.48967	1.56356e-05	0.000323698	3.04501
NSF	1.66964	8.00561	5.48633	1.57616e-05	0.000325681	3.03716
NEDD8-MDP1|MDP1	1.16752	8.29905	5.48627	1.57637e-05	0.000325681	3.03703
TMCC2	1.41668	5.57851	5.48579	1.57817e-05	0.000325718	3.03592
NPTN	1.28572	12.9126	5.48298	1.58887e-05	0.000327591	3.02931
ASPG	2.14596	8.48633	5.4822	1.59182e-05	0.000327864	3.0275
KIAA0226	1.22242	9.82379	5.48157	1.59424e-05	0.000328026	3.02601
SMYD4	1.05703	7.5745	5.48082	1.59711e-05	0.000328281	3.02425
HLX	2.08264	10.7398	5.47799	1.60801e-05	0.000330183	3.01761
N4BP2L1	1.64302	8.04249	5.47685	1.61242e-05	0.000330751	3.01493
CD47	1.34519	7.91391	5.47604	1.61557e-05	0.000330841	3.01302
EP400	1.45026	8.37945	5.47554	1.6175e-05	0.000330841	3.01185
TMEM65	1.252	5.59777	5.4752	1.61882e-05	0.000330841	3.01106
ZNF799|ZNF443	1.15418	7.63668	5.47504	1.61943e-05	0.000330841	3.01068
ZNF256	-1.49436	8.12081	-5.47378	1.62432e-05	0.00033138	3.00774
CHST2	1.46356	8.02599	5.47352	1.62537e-05	0.00033138	3.00711
INSIG2	1.411	8.52675	5.47296	1.62754e-05	0.000331487	3.0058
TBC1D2	1.42088	9.46723	5.46854	1.64491e-05	0.00033426	2.99542
PDCD6	1.82439	9.01041	5.46846	1.64521e-05	0.00033426	2.99525
C16orf72	1.52979	9.72034	5.46809	1.64666e-05	0.00033426	2.99439
FIG4	2.35722	7.44142	5.46781	1.64779e-05	0.00033426	2.99371
USP48	1.12564	9.62797	5.4672	1.6502e-05	0.000334377	2.99228
NCKAP1L	1.31937	9.49666	5.46682	1.65169e-05	0.000334377	2.9914
RABIF	1.46651	6.99465	5.46589	1.65538e-05	0.000334786	2.98922
REPS2	1.8491	8.42573	5.46228	1.66982e-05	0.000337368	2.98073
GART	1.53861	7.45363	5.46067	1.67625e-05	0.000338328	2.97697
RNF17	-1.16612	4.91494	-5.45999	1.67901e-05	0.000338543	2.97537
ZNF248	2.11135	6.67288	5.45636	1.69372e-05	0.000341169	2.96684
BET1	1.29328	6.71221	5.45255	1.70927e-05	0.000343956	2.95791
RAB40C	1.65482	10.7488	5.45098	1.71577e-05	0.000344919	2.9542
FAM133B	1.51928	7.18018	5.44879	1.72481e-05	0.000346391	2.94906
ALOX5AP	2.60034	12.9604	5.44769	1.72935e-05	0.000346956	2.94649
ZNF140	1.61038	6.56038	5.44502	1.74051e-05	0.000348847	2.9402
CHMP6	1.15034	8.17489	5.4443	1.74349e-05	0.000349098	2.93853
RAB28	1.03917	9.27351	5.43895	1.76606e-05	0.000353265	2.92595
SLA	2.06911	11.6533	5.43415	1.78655e-05	0.000356816	2.91468
NCF4	2.37777	10.3355	5.43384	1.78788e-05	0.000356816	2.91395
PRMT5	1.33279	8.89133	5.43355	1.78913e-05	0.000356816	2.91327
PYGO2	1.57322	7.44753	5.43129	1.79889e-05	0.000358407	2.90795
GPSM2	1.74533	6.98386	5.43052	1.80224e-05	0.000358654	2.90613
RGL2	1.73367	11.4368	5.42999	1.80451e-05	0.000358654	2.9049
CPNE3	1.27663	11.3463	5.42963	1.80608e-05	0.000358654	2.90405
NLK	2.06641	6.29271	5.42914	1.80818e-05	0.000358654	2.90291
TFB1M	1.21472	7.75307	5.42895	1.80904e-05	0.000358654	2.90245
PUS3	1.18599	8.46398	5.42694	1.81778e-05	0.000360031	2.89774
SNX13	1.27256	8.51882	5.42473	1.82749e-05	0.000361251	2.89253
DUSP3	1.10036	9.46728	5.42443	1.82879e-05	0.000361251	2.89184
ZNF382	1.02399	4.78514	5.42431	1.82932e-05	0.000361251	2.89155
STK3	2.39468	8.02836	5.42318	1.83432e-05	0.000361882	2.88889
ATP10D	2.29266	8.23142	5.41947	1.85074e-05	0.000364764	2.88017
C20orf196	1.14743	7.09455	5.41522	1.86975e-05	0.000368151	2.87018
ZNF438	1.87402	9.11275	5.41384	1.876e-05	0.000369019	2.86692
AMICA1	2.79365	9.8467	5.4133	1.87843e-05	0.000369137	2.86566
AATK	2.92004	10.1053	5.41199	1.88432e-05	0.000369934	2.8626
DMXL1	1.70951	8.48282	5.40963	1.89508e-05	0.000371683	2.85703
TM6SF1	1.91292	8.96332	5.40703	1.90696e-05	0.000373648	2.85092
WRB	1.2409	9.43644	5.40584	1.91243e-05	0.000374357	2.84812
SP110	1.41863	12.0418	5.40293	1.92585e-05	0.000376378	2.84129
SIN3B	1.28787	10.2654	5.40256	1.92758e-05	0.000376378	2.84041
ACO2	1.08276	10.918	5.40239	1.92837e-05	0.000376378	2.84001
MAST3	1.76448	10.909	5.40096	1.93503e-05	0.000377312	2.83664
HAL	2.40793	8.86542	5.40005	1.93927e-05	0.000377772	2.8345
C11orf48	1.35298	11.6589	5.39914	1.94354e-05	0.000378162	2.83235
TBC1D3G|TBC1D3B|LOC101060303|LOC101060287|TBC1D3|TBC1D3F|TBC1D3C|LOC101060506|LOC101060489|LOC101060440|LOC101060421|LOC101060403|LOC101060389|LOC101060376|LOC101060351|LOC101060321|TBC1D3P2|TBC1D3H	1.62598	10.8279	5.39882	1.94503e-05	0.000378162	2.8316
GPR141	1.99619	5.46057	5.39585	1.95895e-05	0.000380392	2.82463
NFE2L3	1.88782	6.15903	5.39557	1.96028e-05	0.000380392	2.82397
MED16	1.52444	9.01829	5.39493	1.96331e-05	0.000380412	2.82246
PRKACB	1.42727	10.5055	5.39475	1.96416e-05	0.000380412	2.82203
PMM2	1.34034	8.89443	5.39418	1.96684e-05	0.000380564	2.8207
MRPS25	1.40219	6.58755	5.39364	1.96942e-05	0.000380697	2.81942
SAC3D1	2.00393	8.31173	5.3927	1.97389e-05	0.000381196	2.8172
CASP8AP2	1.59389	7.5435	5.39107	1.98163e-05	0.000381821	2.81338
ARAP3	2.34513	9.97896	5.39084	1.98271e-05	0.000381821	2.81285
TRMT112	1.21222	12.2958	5.39082	1.98282e-05	0.000381821	2.81279
MYL12A	1.19061	15.2119	5.38795	1.99656e-05	0.0003841	2.80604
FAM219A	1.36893	7.93313	5.38615	2.00527e-05	0.000385407	2.80179
CLCC1	1.08696	6.4927	5.38555	2.00815e-05	0.000385591	2.80039
ATP6V1B2	1.79793	11.7652	5.38499	2.01085e-05	0.000385742	2.79907
RMI1	2.24977	7.07318	5.38384	2.01645e-05	0.000386447	2.79636
CDIPT	1.87288	8.67782	5.38154	2.02766e-05	0.000388226	2.79094
ZDHHC16	1.44926	8.11578	5.37839	2.0431e-05	0.000390811	2.78352
TREML2	2.48348	7.46436	5.37742	2.04788e-05	0.000391353	2.78124
SQRDL	1.39724	12.0458	5.37688	2.05054e-05	0.000391489	2.77997
CES2	1.18259	10.1621	5.37356	2.06697e-05	0.00039388	2.77217
NPFF	1.3736	7.68227	5.37185	2.07554e-05	0.00039473	2.76813
LBR	1.20034	12.7395	5.37165	2.07653e-05	0.00039473	2.76766
MAN1A2	1.3411	6.76141	5.37149	2.07732e-05	0.00039473	2.76729
LPGAT1	1.11829	9.35269	5.3696	2.0868e-05	0.000395673	2.76284
RAB4B|MIA-RAB4B	1.41307	10.4548	5.36937	2.08794e-05	0.000395673	2.7623
KRT23	3.9471	9.22454	5.36933	2.08818e-05	0.000395673	2.76219
ATG4B	1.26563	8.09433	5.36796	2.09508e-05	0.000396456	2.75897
GYS1	1.62636	7.52207	5.36749	2.09741e-05	0.000396456	2.75788
RPA2	1.19636	11.1805	5.36713	2.09923e-05	0.000396456	2.75703
UNC50	1.62536	9.3264	5.36694	2.10019e-05	0.000396456	2.75658
PLAC8	1.36526	11.9972	5.36554	2.10731e-05	0.000397426	2.75328
AVIL	2.17516	6.69935	5.36167	2.12706e-05	0.000400776	2.74416
TMBIM6	1.23448	14.6596	5.35692	2.15152e-05	0.000405006	2.73299
RUFY1	1.37296	11.8385	5.35614	2.1556e-05	0.000405394	2.73114
AP2A2	1.10426	8.82186	5.35525	2.16024e-05	0.000405838	2.72903
ZNF578	1.25441	6.36761	5.3545	2.16411e-05	0.000405838	2.72728
FRMD8	1.19776	11.0036	5.35415	2.16596e-05	0.000405838	2.72645
FAM212B	2.42489	8.77721	5.35414	2.16603e-05	0.000405838	2.72642
SCFD2	1.63459	9.14573	5.35191	2.17768e-05	0.000407641	2.72118
BHLHE41	1.43899	5.48774	5.35055	2.18483e-05	0.0004086	2.71797
TUBA4B	-1.37062	6.86132	-5.34989	2.18832e-05	0.000408872	2.71641
DSCR4	-1.63843	7.24121	-5.34417	2.21873e-05	0.000413785	2.70293
IMMP1L	1.26717	9.02746	5.34317	2.22407e-05	0.000414309	2.70057
NRD1	1.40725	12.7451	5.34287	2.22565e-05	0.000414309	2.69988
CLUAP1	1.24781	6.40162	5.34221	2.2292e-05	0.000414585	2.69832
BTN3A3	1.53832	10.1092	5.34033	2.23937e-05	0.000416093	2.69387
TNFSF14	2.09455	7.91314	5.3398	2.24221e-05	0.000416236	2.69264
CRNKL1	1.15144	6.6154	5.33878	2.24776e-05	0.000416702	2.69022
HEG1	1.07491	8.2357	5.33857	2.24886e-05	0.000416702	2.68974
RIN2	1.47636	9.0443	5.33806	2.25165e-05	0.000416836	2.68853
DNAJC17	1.41115	7.77369	5.33473	2.26982e-05	0.000419813	2.68067
COL4A3BP	1.06592	9.8679	5.33214	2.28404e-05	0.000422054	2.67458
EXOSC4	1.90533	8.88517	5.33096	2.29056e-05	0.000422871	2.67179
ANXA3	2.89867	9.85281	5.32856	2.30386e-05	0.000424936	2.66613
SLC43A1	1.28767	7.44653	5.32412	2.32863e-05	0.000429112	2.65568
SLC7A1	1.77728	7.96656	5.32372	2.33088e-05	0.000429133	2.65474
ABHD3	1.91829	8.72196	5.32331	2.33319e-05	0.000429167	2.65377
LILRA6	1.30176	9.42624	5.32156	2.34306e-05	0.000430588	2.64964
RCBTB2	1.77181	11.0235	5.31974	2.35339e-05	0.000432092	2.64534
NMNAT1	1.66774	5.82403	5.31757	2.36576e-05	0.000433968	2.64022
FCHO2	1.6725	8.90101	5.31624	2.37334e-05	0.000434961	2.63709
ARL6IP5	1.05819	13.2835	5.31355	2.38882e-05	0.0004374	2.63074
FAM213B	1.2424	6.49438	5.31184	2.3987e-05	0.00043881	2.62671
NEK6	1.19068	6.05154	5.31082	2.4046e-05	0.00043949	2.62431
ZNF761	1.07921	8.10928	5.31017	2.40839e-05	0.000439783	2.62277
AP4S1	1.01419	6.54836	5.30941	2.41279e-05	0.000440186	2.62099
STYX	1.10543	9.99587	5.30757	2.42352e-05	0.000441388	2.61665
TSHZ3	1.64448	7.6662	5.30741	2.42448e-05	0.000441388	2.61626
FCGR2B	1.58667	6.81195	5.3068	2.42809e-05	0.000441388	2.61481
ZNF81	1.08179	5.45027	5.30678	2.42815e-05	0.000441388	2.61478
CDK2AP2	1.63529	6.29501	5.30601	2.43271e-05	0.000441559	2.61295
KIAA0319L	1.13475	11.0346	5.30588	2.43348e-05	0.000441559	2.61264
HDAC4	1.53652	9.05431	5.30398	2.44465e-05	0.000442515	2.60817
DHCR24	1.70936	6.77241	5.30396	2.44479e-05	0.000442515	2.60811
DDX23	1.15599	9.45895	5.30377	2.44586e-05	0.000442515	2.60768
CD40	1.18842	9.14056	5.30347	2.44766e-05	0.000442515	2.60696
KCNK6	1.111	9.52642	5.30312	2.44974e-05	0.000442515	2.60613
UBTD2	1.56147	6.34676	5.30242	2.4539e-05	0.000442695	2.60448
UBE2V2	1.78395	7.55212	5.30195	2.45665e-05	0.000442695	2.60338
MTMR12	1.44581	9.54799	5.3016	2.45872e-05	0.000442695	2.60256
SKAP2	1.62578	10.864	5.30146	2.45954e-05	0.000442695	2.60223
MPDU1	1.54511	8.71831	5.30005	2.46798e-05	0.000443817	2.59889
EPM2AIP1	1.04569	9.04976	5.29912	2.47353e-05	0.000444119	2.59669
NETO2	1.76229	5.12448	5.29903	2.47407e-05	0.000444119	2.59648
ABHD4	1.54346	9.72802	5.29864	2.47635e-05	0.000444132	2.59558
ANKRD22	1.70298	7.62905	5.2949	2.49882e-05	0.000447763	2.58675
CRLS1	1.51882	8.45623	5.29423	2.50291e-05	0.000447949	2.58515
ZNF71	1.03963	6.81322	5.29399	2.50431e-05	0.000447949	2.5846
ZMAT2	1.03588	12.0653	5.29167	2.51843e-05	0.000450075	2.57911
MCM3	1.35224	9.45281	5.2912	2.52125e-05	0.000450179	2.57802
NCK2	1.45382	10.0643	5.28911	2.53404e-05	0.000452061	2.57307
ARHGAP26	1.82237	9.5036	5.28782	2.54194e-05	0.000453069	2.57003
CAB39	1.43003	11.751	5.28686	2.54787e-05	0.000453724	2.56775
ARMC10	1.90971	10.1884	5.28444	2.5628e-05	0.000455666	2.56205
CD101	1.7596	9.40538	5.28399	2.56557e-05	0.000455666	2.56099
SNUPN	1.20237	9.00048	5.28104	2.58395e-05	0.000458526	2.55402
PRPSAP2	1.20062	9.61017	5.27964	2.59268e-05	0.000459669	2.55072
KLHL22	1.04532	6.05997	5.27877	2.59813e-05	0.00046023	2.54867
SGK223	1.36109	10.0021	5.27591	2.61617e-05	0.000463019	2.54191
F13A1	1.4568	13.4679	5.27422	2.62685e-05	0.000464023	2.53793
SEC23B	1.20732	10.4585	5.27392	2.62876e-05	0.000464023	2.53722
ZNF837	1.07094	6.88291	5.27325	2.63303e-05	0.000464369	2.53563
WWP2	1.40686	9.90577	5.27236	2.63873e-05	0.000464966	2.53352
CD200R1	1.45704	5.74022	5.27165	2.64322e-05	0.000465254	2.53186
DOLPP1	1.02116	9.39167	5.26999	2.65385e-05	0.000466406	2.52793
ZMYM1	1.65078	7.37374	5.26762	2.66908e-05	0.000468673	2.52234
RGS19	1.51794	13.0128	5.2638	2.69387e-05	0.000472613	2.51331
TLR1	1.88805	10.127	5.26329	2.69719e-05	0.000472784	2.51211
ZNF322	1.14426	7.87346	5.26178	2.70704e-05	0.000474098	2.50855
CCND2	1.61734	11.1443	5.26039	2.71617e-05	0.000475282	2.50526
PRPF38B	1.20782	8.50131	5.25151	2.77513e-05	0.000484781	2.48427
HGSNAT	1.21317	8.49908	5.25149	2.77527e-05	0.000484781	2.48423
BRD4	1.27062	9.93784	5.24817	2.79766e-05	0.000488268	2.47638
CYSLTR1	1.53391	8.14954	5.24454	2.82233e-05	0.000492147	2.4678
PSME3	1.26249	9.29307	5.24161	2.8424e-05	0.000495217	2.46088
ZNF181|ZNF302	1.52095	9.49558	5.24072	2.84855e-05	0.00049586	2.45877
MOB3C	1.719	9.39736	5.23967	2.85581e-05	0.000496693	2.45628
S100PBP	1.06944	8.6243	5.23902	2.86027e-05	0.00049704	2.45475
ZNF77	1.2761	6.72298	5.23572	2.88318e-05	0.000500588	2.44696
MGST3	1.63567	9.79031	5.23351	2.89868e-05	0.000502846	2.44172
ORC2	1.12819	8.48733	5.23148	2.91296e-05	0.000504887	2.43692
BAZ1B	1.08543	10.9181	5.22615	2.95074e-05	0.000510995	2.42433
MS4A3	2.66933	7.12673	5.22471	2.96107e-05	0.000512344	2.42092
VPS37A	1.90748	5.07466	5.22392	2.96673e-05	0.000512883	2.41905
TMEM19	1.66304	8.23537	5.21986	2.996e-05	0.000517498	2.40946
NOTCH1	1.71559	10.475	5.21713	3.0159e-05	0.000520489	2.40299
MGAM	3.2416	10.066	5.21569	3.02641e-05	0.000521855	2.3996
ANG	1.64862	7.7238	5.21468	3.03387e-05	0.000522193	2.39719
GCA	2.02305	11.9032	5.21468	3.03388e-05	0.000522193	2.39719
FCGR3A|FCGR3B	1.88992	11.4598	5.2143	3.03665e-05	0.000522193	2.3963
PAAF1	1.0555	8.59042	5.21401	3.03875e-05	0.000522193	2.39562
BCL11A	1.34385	7.96909	5.212	3.05356e-05	0.000524085	2.39087
RFWD2	1.27905	10.5273	5.21181	3.05497e-05	0.000524085	2.39042
PRR14L	1.82543	8.03383	5.2087	3.07808e-05	0.000527221	2.38306
GNG11	1.83327	7.40139	5.20865	3.07849e-05	0.000527221	2.38293
GPBP1L1	1.20134	10.6643	5.20585	3.09944e-05	0.000530357	2.37631
OAS1	2.43846	9.55905	5.20523	3.1041e-05	0.000530383	2.37484
KIAA1324	1.68204	7.37328	5.20513	3.10486e-05	0.000530383	2.3746
FGD3	1.68325	12.9638	5.20046	3.14013e-05	0.000535877	2.36356
IL4I1	1.6381	8.00479	5.20017	3.14235e-05	0.000535877	2.36288
C17orf62	2.25767	10.8897	5.19861	3.15427e-05	0.000537454	2.35918
C7orf43	1.65567	10.7061	5.19768	3.1614e-05	0.000538213	2.35697
RAB14	1.1189	6.11195	5.19706	3.16608e-05	0.000538554	2.35553
YEATS2	1.28919	9.11736	5.19513	3.18092e-05	0.000540622	2.35096
WIPI1	1.36702	8.9653	5.19246	3.20162e-05	0.000543681	2.34462
ZNF544	1.17135	6.91495	5.19076	3.2148e-05	0.000545094	2.34061
LCP1	1.34053	15.6038	5.19069	3.21536e-05	0.000545094	2.34044
ZNF146	1.79723	8.43648	5.18899	3.22861e-05	0.000546096	2.33642
CISD1	1.76652	6.26943	5.18896	3.22887e-05	0.000546096	2.33634
CTNS	1.25729	8.67462	5.18889	3.22941e-05	0.000546096	2.33618
CKAP5	1.04144	9.08354	5.18764	3.23922e-05	0.000547144	2.33322
GPATCH1	1.01104	8.95772	5.18729	3.24196e-05	0.000547144	2.33239
CAMK1D	1.37081	9.06525	5.18706	3.24377e-05	0.000547144	2.33185
PLCG2	1.28203	10.926	5.18626	3.25007e-05	0.000547749	2.32995
ASXL3	-2.171	5.1213	-5.18417	3.26656e-05	0.000550066	2.32501
GLT1D1	2.30595	11.6599	5.18203	3.28359e-05	0.000551207	2.31993
DTX2|LOC101060822	1.67122	10.7882	5.18192	3.28444e-05	0.000551207	2.31968
LOC101059922	1.557	8.6934	5.18186	3.28492e-05	0.000551207	2.31954
LSM10	1.28092	11.8861	5.18159	3.28703e-05	0.000551207	2.31891
SEPHS2	1.4195	10.4038	5.18102	3.2916e-05	0.000551515	2.31755
ABTB1	2.11379	10.974	5.17765	3.31862e-05	0.000555579	2.30957
ATP13A1	1.3316	10.4045	5.17514	3.33887e-05	0.00055804	2.30362
NDST1	1.7532	8.82747	5.17369	3.35063e-05	0.000559542	2.30019
ITGB1	1.00546	13.376	5.17238	3.36123e-05	0.000560846	2.2971
MRPS28	1.38135	8.31578	5.17049	3.37668e-05	0.000562958	2.29262
RETSAT	1.46677	9.43361	5.16984	3.38207e-05	0.000563389	2.29107
SLC12A9	1.91408	11.6309	5.16867	3.39164e-05	0.000564517	2.28831
HIST2H4B|HIST2H4A	1.36453	8.58718	5.16727	3.4032e-05	0.000565971	2.28499
COBRA1	1.40439	10.6064	5.16686	3.40654e-05	0.00056606	2.28403
TSEN34	1.98974	12.393	5.1659	3.4145e-05	0.000566915	2.28175
EPB49	1.34548	11.2749	5.16376	3.43229e-05	0.000568739	2.27667
HIST1H2BG	1.42343	8.6958	5.16351	3.43435e-05	0.000568739	2.27609
IPO11-LRRC70|IPO11	1.32847	6.83275	5.16322	3.4368e-05	0.000568739	2.27539
CLU	1.75712	9.72405	5.15976	3.46575e-05	0.000573059	2.2672
HN1	1.99425	11.1906	5.15769	3.48318e-05	0.000574996	2.2623
LOC729678	1.82293	6.37088	5.15728	3.48662e-05	0.000575092	2.26133
FAM198B	2.56695	8.98198	5.15624	3.49548e-05	0.000576081	2.25885
BMX	3.08222	5.28699	5.15415	3.51321e-05	0.00057853	2.25391
PARP4	1.0631	11.1233	5.15213	3.53046e-05	0.000580895	2.24913
PAPOLA	1.28728	11.27	5.14982	3.55027e-05	0.000583678	2.24366
SPRED1	1.39124	5.59466	5.1488	3.55913e-05	0.000584656	2.24123
HPSE	1.47989	9.33078	5.14795	3.56641e-05	0.000585374	2.23924
STK40	1.92697	12.5125	5.14623	3.58133e-05	0.000587344	2.23516
SNX10	1.77664	10.3794	5.14529	3.5895e-05	0.000588204	2.23293
FAM45A|FAM45B	1.24878	11.5076	5.14459	3.59565e-05	0.000588732	2.23126
ELOVL6	1.27669	6.46016	5.14305	3.60913e-05	0.000590459	2.22761
IKBKB	1.31507	9.9662	5.14016	3.63451e-05	0.000594128	2.22077
CREB1	1.14656	9.30242	5.13935	3.64168e-05	0.00059466	2.21884
CEP350	1.1727	9.95978	5.13912	3.64367e-05	0.00059466	2.21831
RAD51	1.45248	6.228	5.13748	3.65821e-05	0.000596108	2.21442
CAP1	1.30623	15.1752	5.13725	3.66027e-05	0.000596108	2.21387
FTSJ2	1.16383	9.40745	5.13712	3.66143e-05	0.000596108	2.21356
DYNLL1	1.69169	12.3847	5.13652	3.66671e-05	0.000596485	2.21215
ZNF609	1.42127	7.49705	5.13592	3.67209e-05	0.000596878	2.21072
ZDHHC8P1	-1.14315	5.84303	-5.13511	3.67935e-05	0.000597576	2.20879
MAPK14	1.99351	10.0243	5.13455	3.68432e-05	0.0005979	2.20747
CMAS	1.45418	9.04026	5.13408	3.68851e-05	0.000598098	2.20636
HSD17B12	1.367	10.1385	5.13225	3.70497e-05	0.000600282	2.20201
PTGDR2	1.54384	7.75607	5.13053	3.72045e-05	0.000602306	2.19794
MTFR1L	1.25458	11.4445	5.12919	3.7326e-05	0.000603787	2.19476
CNOT6	1.18532	8.6653	5.12592	3.76235e-05	0.00060811	2.18701
APOBEC3A|APOBEC3B|APOBEC3A_B	1.59986	11.796	5.12466	3.77386e-05	0.000609482	2.18402
MEF2BNB	1.11645	8.81807	5.12354	3.78415e-05	0.000610653	2.18136
GOLPH3	2.27247	9.5764	5.12074	3.80992e-05	0.000614319	2.17474
TEX10	1.49855	6.84708	5.11941	3.82222e-05	0.000615809	2.17159
TLR2	2.11543	12.2921	5.11833	3.8323e-05	0.000616496	2.16902
BPTF	1.2219	5.46425	5.1183	3.83261e-05	0.000616496	2.16894
ENTPD1	1.67677	8.21728	5.11785	3.83674e-05	0.000616623	2.16789
NUDT6	1.12946	5.36957	5.11755	3.83953e-05	0.000616623	2.16718
ATP11C	1.91939	6.97205	5.11548	3.85889e-05	0.000619238	2.16227
VPS45	1.70526	9.72721	5.11403	3.87255e-05	0.000620935	2.15882
AFF1	1.3147	10.9469	5.11206	3.89108e-05	0.000623409	2.15416
KCTD21	1.40629	6.0601	5.11083	3.90269e-05	0.000624772	2.15125
FAM185A	1.42491	5.86535	5.11032	3.90759e-05	0.00062506	2.15002
OSCAR	1.83482	10.2844	5.10905	3.91966e-05	0.000626271	2.14701
FGR	1.65764	14.4119	5.10887	3.92139e-05	0.000626271	2.14658
ALG13	1.1919	8.67788	5.10501	3.95826e-05	0.000631658	2.13744
SERBP1	1.50615	9.97671	5.10443	3.96389e-05	0.000632055	2.13605
RRAGA	1.06706	11.6662	5.10305	3.97715e-05	0.000633667	2.13279
PVRL4	-1.40675	4.67289	-5.10228	3.98465e-05	0.00063436	2.13095
TMED10|TMED10P1	1.35906	11.7159	5.10134	3.99375e-05	0.000635306	2.12873
GABARAPL2	1.28219	11.092	5.09958	4.01089e-05	0.000637529	2.12454
HIRIP3	1.0816	7.83981	5.09416	4.06403e-05	0.000645466	2.11169
PRICKLE3	1.47079	5.79778	5.09324	4.07315e-05	0.000646404	2.1095
NEK4	2.05003	6.42129	5.09115	4.0939e-05	0.000649185	2.10454
RER1	1.33792	10.9144	5.08859	4.11937e-05	0.000652709	2.09849
NUMB	1.51934	12.128	5.08714	4.13389e-05	0.000654399	2.09505
TBL1X	1.49181	11.2454	5.08688	4.13654e-05	0.000654399	2.09443
PDSS2	1.69249	7.8936	5.08628	4.14263e-05	0.000654848	2.09299
SNX19	1.38141	7.92643	5.08583	4.1471e-05	0.000655039	2.09194
ESR1	-2.34948	7.49473	-5.08432	4.16241e-05	0.000656854	2.08834
CAMK2G	1.11788	9.8423	5.08405	4.16512e-05	0.000656854	2.08771
FCGR1B|FCGR1C	2.46799	10.2866	5.08228	4.18302e-05	0.000659161	2.08352
SIGLEC5	2.20731	10.1274	5.0799	4.2073e-05	0.000662468	2.07787
POLD4	1.16427	12.1077	5.07949	4.21154e-05	0.000662619	2.07688
TTF2	1.47757	6.39602	5.0775	4.23198e-05	0.000664976	2.07216
CAT	2.31344	9.00659	5.07723	4.23474e-05	0.000664976	2.07152
ENDOG	1.36594	9.11904	5.07706	4.23644e-05	0.000664976	2.07113
PPP2CA	1.28348	9.32602	5.07539	4.25371e-05	0.000667166	2.06716
FXR2	1.087	10.1748	5.0736	4.27229e-05	0.000669314	2.0629
GTF2A1	1.13798	5.33754	5.07343	4.27406e-05	0.000669314	2.0625
TRAFD1	1.36208	11.7561	5.07109	4.29837e-05	0.000672599	2.05696
TMEM131	1.40689	9.9255	5.06856	4.32492e-05	0.000676227	2.05095
SCAF4	1.08199	10.3968	5.06804	4.33041e-05	0.00067656	2.04971
C2CD2L	1.39692	7.06817	5.06749	4.33623e-05	0.000676943	2.0484
UBL7	1.17739	10.096	5.06659	4.34572e-05	0.000677898	2.04627
GIMAP6	1.90792	8.27024	5.06545	4.35773e-05	0.00067878	2.04357
CCDC142	1.32071	6.24425	5.06542	4.35812e-05	0.00067878	2.04348
CLCN4	1.29774	6.22652	5.06324	4.3812e-05	0.000681747	2.03833
CTDSPL	1.69214	10.1492	5.06299	4.38394e-05	0.000681747	2.03772
LIG4	2.22159	5.30547	5.061	4.40518e-05	0.000684521	2.033
MYPOP	1.17988	9.39313	5.05823	4.43491e-05	0.000688219	2.02643
ANKRD34B	2.05934	6.04008	5.05815	4.43582e-05	0.000688219	2.02623
ZNF354A	1.386	8.85776	5.05648	4.45389e-05	0.000690491	2.02226
ZNF264	1.11956	8.90814	5.05534	4.46621e-05	0.000691867	2.01957
B3GNT9	1.055	6.04906	5.05372	4.48386e-05	0.000694067	2.01572
GGPS1	1.14387	10.1842	5.05276	4.49436e-05	0.000694899	2.01343
DOCK8	1.74531	11.9664	5.0526	4.49614e-05	0.000694899	2.01305
DNAJC19	1.34191	7.16103	5.05176	4.50526e-05	0.000695773	2.01107
NDUFV3	1.6213	7.62275	5.04977	4.52721e-05	0.000698202	2.00633
FAM135A	1.02492	7.9937	5.0495	4.53014e-05	0.000698202	2.00569
TTC1	1.15538	9.41201	5.04922	4.53328e-05	0.000698202	2.00502
RNF146	1.36956	7.96207	5.04907	4.53486e-05	0.000698202	2.00468
TMEM229B	1.41436	9.11119	5.04727	4.55475e-05	0.000700357	2.00041
TIA1	1.51813	8.53621	5.04718	4.55582e-05	0.000700357	2.00018
RPTOR	1.16764	9.60997	5.04604	4.56844e-05	0.000701762	1.99748
SGSM1	-1.6041	10.2018	-5.04549	4.57451e-05	0.000702141	1.99618
NUB1	1.15212	11.6589	5.04519	4.57789e-05	0.000702141	1.99546
SORT1	1.41958	9.31859	5.04481	4.58214e-05	0.000702258	1.99455
ANK1	1.15025	8.6906	5.04388	4.59246e-05	0.000702954	1.99236
BCKDK	1.69816	7.88437	5.04378	4.59367e-05	0.000702954	1.9921
NCF2	2.04241	13.5154	5.04282	4.60431e-05	0.000704046	1.98984
PDZD11	1.32055	8.56542	5.04075	4.62766e-05	0.000707079	1.98491
TIGD2	1.41714	6.97957	5.03861	4.6518e-05	0.000710228	1.97983
PIP4K2A	1.06023	10.9753	5.03743	4.66519e-05	0.000711734	1.97702
PARN	1.11402	9.91495	5.03687	4.67151e-05	0.000712158	1.9757
PDCD6IP	2.49758	8.56577	5.03613	4.67995e-05	0.000712373	1.97394
VAV2	1.39964	7.7758	5.03612	4.68e-05	0.000712373	1.97393
LYRM7	1.03306	9.27329	5.03501	4.6927e-05	0.000713765	1.97128
MAD1L1	1.3769	10.0067	5.03289	4.71701e-05	0.000716865	1.96624
AKIRIN1	1.1325	9.07745	5.03261	4.7202e-05	0.000716865	1.96558
C1orf162	1.68402	11.8783	5.03149	4.73305e-05	0.000718274	1.96293
UBE2J2	1.08754	11.0103	5.03108	4.73782e-05	0.00071843	1.96194
TTLL12	1.54953	8.66758	5.03078	4.74121e-05	0.00071843	1.96124
ZFYVE26	1.30552	7.19817	5.0301	4.7491e-05	0.000718942	1.95962
F5	1.82193	7.58773	5.02987	4.75174e-05	0.000718942	1.95908
KLHL8	1.29317	9.19388	5.02842	4.76853e-05	0.000719327	1.95564
A1CF	-1.54759	5.06029	-5.02835	4.76943e-05	0.000719327	1.95545
DOK3	1.68963	11.7669	5.02823	4.77083e-05	0.000719327	1.95517
ARHGEF11	1.37584	8.68255	5.02812	4.77207e-05	0.000719327	1.95491
FKBP15	1.12325	9.20868	5.02811	4.77216e-05	0.000719327	1.95489
PIP5K1C	1.0578	8.22327	5.02654	4.7904e-05	0.000721535	1.95117
DOCK5	2.07585	6.69084	5.02515	4.80669e-05	0.000723449	1.94786
SUV420H1	1.276	10.1417	5.02483	4.81042e-05	0.000723469	1.9471
RNF34	1.19998	9.82028	5.02435	4.81609e-05	0.000723617	1.94595
ABCF2	1.51369	7.09775	5.02392	4.82112e-05	0.000723617	1.94493
FAM20C	1.72405	9.3547	5.02383	4.8222e-05	0.000723617	1.94471
KIAA1217	-1.25396	6.65509	-5.02321	4.82947e-05	0.000724168	1.94324
HS1BP3	1.45758	7.5031	5.02185	4.84544e-05	0.000725615	1.94002
LBX2-AS1	1.08272	7.64084	5.02178	4.84632e-05	0.000725615	1.93984
MORC2	1.23647	8.46885	5.02134	4.8515e-05	0.00072585	1.9388
AAED1	-1.50275	9.45366	-5.01963	4.87171e-05	0.000728331	1.93474
LOC100996465	-1.37323	7.78434	-5.01647	4.90931e-05	0.000733407	1.92724
SOWAHD	1.53668	9.29808	5.01543	4.92179e-05	0.000734182	1.92476
REXO2	1.02706	10.2319	5.01475	4.92988e-05	0.000734845	1.92316
ADCY9	1.35701	7.01735	5.01421	4.93643e-05	0.000735276	1.92186
HOOK2	1.10128	7.16419	5.01353	4.94459e-05	0.000735946	1.92025
AURKB	1.09617	6.50082	5.0114	4.97031e-05	0.000739228	1.91519
LARP1	1.13509	11.6693	5.01096	4.97567e-05	0.000739478	1.91414
CAMKK2	1.83373	8.59837	5.00858	5.00461e-05	0.000743231	1.90848
FAM155A	-1.76302	4.79645	-5.00726	5.02065e-05	0.000745063	1.90535
BCAT2	1.33889	8.65404	5.0068	5.02626e-05	0.000745346	1.90426
TLR5	2.9472	7.36125	5.00443	5.05541e-05	0.000749116	1.89862
ZNF57	1.12363	6.47036	4.99863	5.12738e-05	0.000759222	1.88482
FADS1	1.23721	7.13882	4.99812	5.13373e-05	0.000759604	1.88362
GALK2	1.34785	7.87684	4.99734	5.1435e-05	0.000760489	1.88176
GPD2	1.19079	8.68616	4.99542	5.16756e-05	0.000763029	1.87721
SSH3	1.50028	8.038	4.99537	5.16825e-05	0.000763029	1.87708
ARNT	1.22563	8.6019	4.99186	5.21256e-05	0.000768442	1.86875
IKZF3	1.24433	11.7119	4.99136	5.2189e-05	0.000768813	1.86756
BSCL2|HNRNPUL2-BSCL2	1.04979	9.55711	4.98996	5.23676e-05	0.000770881	1.86423
USP38	1.03932	9.77496	4.9889	5.25025e-05	0.000772301	1.86172
SHISA5	1.69824	10.967	4.9864	5.28243e-05	0.000776188	1.85575
ITPRIPL2	1.48673	8.67102	4.98624	5.28439e-05	0.000776188	1.85539
GCNT1	2.1696	6.05752	4.98448	5.30715e-05	0.000778962	1.8512
DUSP1	1.91914	15.0817	4.9817	5.34328e-05	0.000783693	1.84458
GPR114	1.43612	8.35526	4.9802	5.3628e-05	0.000784888	1.84102
PALD1	-1.28002	5.71583	-4.98015	5.36342e-05	0.000784888	1.84091
DUSP6	2.56812	10.3139	4.97994	5.36618e-05	0.000784888	1.8404
GK3P	2.35749	7.12606	4.97973	5.36897e-05	0.000784888	1.8399
TMEM87B	1.18918	9.29859	4.97953	5.37159e-05	0.000784888	1.83942
TEP1	1.24297	10.1626	4.97928	5.37482e-05	0.000784888	1.83883
RAP2A	1.40187	9.57562	4.97724	5.40159e-05	0.000788086	1.83399
TRPS1	1.4314	6.84953	4.9765	5.41136e-05	0.000788086	1.83222
SULT1A2|SULT1A1|SULT1A3|SULT1A4|LOC101060714|SLX1A-SULT1A3|SLX1B-SULT1A4	1.60624	10.6701	4.97628	5.41421e-05	0.000788086	1.83171
EVI2A	1.91545	10.3027	4.97615	5.41592e-05	0.000788086	1.8314
ANKFY1	1.23793	9.28261	4.97613	5.4163e-05	0.000788086	1.83133
CDYL	1.10931	9.9329	4.9751	5.42988e-05	0.000789146	1.82889
MRS2	1.45748	7.94561	4.97393	5.44537e-05	0.000790601	1.82611
LOC644135	-1.10239	5.43645	-4.97242	5.46541e-05	0.000792937	1.82253
UBASH3B	1.28248	7.20307	4.96963	5.50277e-05	0.000797269	1.81588
MBNL1	1.06383	12.4274	4.9696	5.50319e-05	0.000797269	1.8158
PTPRN2	1.51969	7.09481	4.96848	5.51812e-05	0.000798283	1.81316
CYP4F2|CYP4F3	2.8787	7.57852	4.96747	5.53184e-05	0.000798582	1.81074
LPIN2	1.97745	8.19577	4.96745	5.53209e-05	0.000798582	1.81069
ANKEF1	1.01895	5.82212	4.96368	5.58314e-05	0.000805373	1.80173
HS3ST1	1.64074	5.70739	4.9627	5.59649e-05	0.000805458	1.7994
ALCAM	1.34065	7.90943	4.96263	5.59741e-05	0.000805458	1.79924
STAT6	1.99137	8.9299	4.96262	5.59759e-05	0.000805458	1.79921
MYL1	-1.41695	5.04223	-4.96246	5.59974e-05	0.000805458	1.79883
UNK	-1.15826	14.354	-4.96147	5.61334e-05	0.000806838	1.79647
TRIM34	-1.27445	6.23704	-4.96068	5.62414e-05	0.000807336	1.79459
NECAP2	1.67148	10.3306	4.96063	5.62483e-05	0.000807336	1.79447
CAPZB	1.16823	12.7797	4.95924	5.64394e-05	0.000809501	1.79116
C16orf55	1.38977	5.70153	4.95844	5.65488e-05	0.000809833	1.78927
BOD1L1	1.07877	11.1394	4.95839	5.6556e-05	0.000809833	1.78915
RPAP3	1.62108	7.09129	4.95819	5.65832e-05	0.000809833	1.78868
GINS3	1.65477	6.54857	4.95766	5.66563e-05	0.000810302	1.78742
FAM171B	-1.01992	6.06766	-4.95629	5.68468e-05	0.000812449	1.78415
HDHD1	1.18122	9.14885	4.9558	5.69138e-05	0.00081283	1.783
SLC35A5	2.16899	7.30941	4.95383	5.71876e-05	0.000816161	1.77831
ADCY5	-1.53569	6.71243	-4.95296	5.73102e-05	0.000816729	1.77623
TRERF1	1.34156	7.40142	4.95278	5.73355e-05	0.000816729	1.77579
RASA1	1.68798	7.95148	4.95243	5.7384e-05	0.000816729	1.77497
MMP25	2.67086	11.1049	4.95216	5.7422e-05	0.000816729	1.77432
PADI2	2.15055	9.97983	4.9521	5.74304e-05	0.000816729	1.77418
ZNF691	1.01717	8.49979	4.95096	5.759e-05	0.00081787	1.77147
INTS3	1.52882	10.0045	4.95095	5.75919e-05	0.00081787	1.77144
USP37	1.31307	8.1014	4.95052	5.76524e-05	0.000818152	1.77042
IL1R1	2.08869	8.23851	4.948	5.80067e-05	0.0008226	1.76444
SLC16A3	2.06429	6.50473	4.94757	5.80676e-05	0.000822884	1.76342
PRAMEF5|PRAMEF6|PRAMEF11	-1.40151	6.29309	-4.94622	5.82598e-05	0.000825026	1.76019
GLE1	1.08873	10.249	4.94577	5.8323e-05	0.00082534	1.75914
TMEM91	1.19113	10.474	4.94464	5.84851e-05	0.000827052	1.75643
C1orf112	1.12609	5.82805	4.94318	5.86932e-05	0.000829397	1.75296
AMN1	1.23716	7.89448	4.9429	5.87333e-05	0.000829397	1.7523
TTC5	1.60559	7.75132	4.94168	5.89082e-05	0.000831284	1.74939
ACYP2	-1.75746	9.48561	-4.93811	5.94232e-05	0.000837583	1.7409
PTPLB	1.57968	4.24351	4.93801	5.94379e-05	0.000837583	1.74066
TMEM173	1.15143	10.9354	4.93615	5.97086e-05	0.000840809	1.73623
SDHC	1.20994	9.80265	4.93435	5.99713e-05	0.000843917	1.73195
RUVBL2	1.24495	9.92142	4.93268	6.02159e-05	0.000846537	1.72798
FUCA1	1.6821	9.23622	4.93222	6.02837e-05	0.000846537	1.72688
CASP1	1.44952	11.8603	4.93189	6.03326e-05	0.000846634	1.72609
IFITM2	1.34585	10.7986	4.92877	6.0793e-05	0.000851968	1.71867
NMRAL1	1.20256	8.07311	4.92874	6.07974e-05	0.000851968	1.7186
UBR7	1.233	9.20293	4.92825	6.08701e-05	0.000852393	1.71744
FNBP1	1.10741	13.5989	4.92752	6.09781e-05	0.000853311	1.71571
ZSWIM3	1.15198	5.96531	4.92581	6.12343e-05	0.000856301	1.71162
GIMAP5|GIMAP1-GIMAP5	1.13162	12.1824	4.92535	6.13016e-05	0.000856647	1.71055
ZSWIM6	1.93665	8.58924	4.92382	6.15308e-05	0.00085907	1.7069
KIAA0040	1.12893	10.0172	4.92363	6.15604e-05	0.00085907	1.70644
GALNT6	1.06582	8.26688	4.9218	6.18352e-05	0.000862307	1.70209
SORL1	1.19522	13.3212	4.91958	6.21715e-05	0.000866396	1.6968
UCP2	1.35917	13.4673	4.91507	6.28602e-05	0.000874783	1.68605
LGALSL	1.57647	8.95631	4.91447	6.29512e-05	0.000875444	1.68464
ANKIB1	1.1032	8.92925	4.914	6.30243e-05	0.000875855	1.68351
WDR3	1.29698	8.91335	4.91357	6.30904e-05	0.000876169	1.68249
YIPF3	1.38412	11.0242	4.91229	6.32875e-05	0.000878299	1.67945
PADI4	2.62213	8.79217	4.91074	6.35278e-05	0.000880696	1.67575
NHLRC3	1.86277	7.23201	4.91032	6.35923e-05	0.000880696	1.67476
FBXO22	1.45111	7.01961	4.9102	6.36113e-05	0.000880696	1.67447
CLEC16A	1.17071	7.8363	4.91004	6.36353e-05	0.000880696	1.6741
VPS36	1.38009	8.63278	4.90893	6.38087e-05	0.000882489	1.67145
TRIM24	1.23793	9.08754	4.90861	6.38587e-05	0.000882575	1.67068
SH3BGRL2	1.72523	8.26829	4.90756	6.40229e-05	0.000884236	1.66818
CHCHD7	1.39209	9.0843	4.90487	6.4444e-05	0.000889442	1.66179
C14orf142	1.913	6.95217	4.90001	6.52133e-05	0.000899443	1.65021
PSTPIP1	1.35623	9.98283	4.89926	6.53319e-05	0.000900462	1.64844
EIF2C1	1.42364	7.70769	4.89731	6.56447e-05	0.00090335	1.64378
DPYD	2.12389	8.78122	4.89728	6.56495e-05	0.00090335	1.64371
KIF2A	1.56481	9.87212	4.89703	6.56891e-05	0.00090335	1.64312
ZXDC	1.06416	9.57724	4.89677	6.57314e-05	0.00090335	1.64249
MRPL27	1.47293	9.71456	4.89655	6.57659e-05	0.00090335	1.64198
BLZF1	1.09855	8.02072	4.89616	6.58298e-05	0.000903611	1.64103
WDR6	1.21651	10.1085	4.89526	6.59731e-05	0.00090496	1.63891
TNRC18	1.37566	11.0284	4.89377	6.6214e-05	0.000907516	1.63536
PLEKHG3	1.9568	11.3573	4.89355	6.62496e-05	0.000907516	1.63483
TMEM168	1.09788	8.81398	4.89133	6.66103e-05	0.000911546	1.62954
MLF1	-1.41404	5.462	-4.89096	6.66709e-05	0.000911546	1.62865
LY96	1.73984	11.276	4.89065	6.67209e-05	0.000911546	1.62792
SEL1L3	1.11766	10.2445	4.89045	6.67526e-05	0.000911546	1.62746
LARP4B	1.70745	9.1159	4.89035	6.67703e-05	0.000911546	1.6272
TMEM102	1.61969	6.69118	4.88758	6.72226e-05	0.000916477	1.62062
SETD5	1.0532	11.2795	4.88548	6.75688e-05	0.00091995	1.61561
SAYSD1	1.15829	7.84435	4.88452	6.77265e-05	0.000921474	1.61333
NTRK1	1.12534	4.97526	4.88374	6.78562e-05	0.000922616	1.61147
SLC40A1	2.02102	10.0345	4.88269	6.80299e-05	0.000924353	1.60897
PHF14	1.41695	8.07281	4.88146	6.82351e-05	0.000926515	1.60604
LOC100506115	1.66159	8.43103	4.88107	6.83005e-05	0.0009266	1.6051
ZNF770	1.15687	9.62558	4.88087	6.83335e-05	0.0009266	1.60463
SLC22A15	1.67648	9.42594	4.8776	6.88807e-05	0.000932929	1.59685
ARF3	1.15905	11.141	4.87753	6.88929e-05	0.000932929	1.59668
CD244	1.27852	10.93	4.87707	6.897e-05	0.000933344	1.59559
SERF2	1.26623	8.85962	4.87573	6.9197e-05	0.000935159	1.59239
GP1BA	2.37515	9.98949	4.87539	6.92542e-05	0.000935303	1.59158
KIAA1609	-1.55258	9.40241	-4.8743	6.94378e-05	0.000937155	1.589
PSMB5	1.1261	10.183	4.87287	6.96821e-05	0.000938836	1.58557
MCM8	1.31558	6.20286	4.87265	6.97185e-05	0.000938836	1.58506
WBSCR17	-2.29096	7.42293	-4.87256	6.97345e-05	0.000938836	1.58484
TRAF3IP3	1.06029	12.1243	4.87247	6.97491e-05	0.000938836	1.58464
CRYGS	1.06515	6.16514	4.87122	6.99627e-05	0.000941083	1.58165
SYK	1.58567	12.1744	4.86853	7.04243e-05	0.000946658	1.57524
MED12	1.37447	7.06545	4.86707	7.06751e-05	0.000949396	1.57178
IL10RB	1.46313	11.9023	4.86565	7.09221e-05	0.000952078	1.56837
ZNRF1	1.25583	6.49739	4.8643	7.1155e-05	0.000953932	1.56518
POLR2H	1.09628	10.307	4.86333	7.13241e-05	0.000955563	1.56286
HERC6	1.10491	8.21215	4.86278	7.14211e-05	0.00095583	1.56154
RNF219	1.33694	8.68604	4.86258	7.14546e-05	0.00095583	1.56108
DENND4B	1.11095	11.5807	4.8624	7.14866e-05	0.00095583	1.56064
MBOAT7	2.35122	12.9605	4.86107	7.17193e-05	0.000957753	1.55748
SLC46A3	1.09662	9.45632	4.86104	7.17256e-05	0.000957753	1.55739
TAF4	1.84409	9.08617	4.85983	7.19374e-05	0.000959528	1.55451
FCER1G	1.62744	14.3538	4.85973	7.19539e-05	0.000959528	1.55429
PTPN9	1.23145	9.16143	4.85867	7.21413e-05	0.00096139	1.55176
GATAD1	1.09773	10.5048	4.85824	7.22175e-05	0.000961769	1.55073
HK2	2.02166	11.518	4.85783	7.22891e-05	0.000961823	1.54976
ZNF674	1.74052	5.57349	4.85767	7.23172e-05	0.000961823	1.54938
CD2	1.37566	10.5529	4.85626	7.25666e-05	0.000964503	1.54602
ACSF3	1.21462	7.43824	4.85504	7.27842e-05	0.000966757	1.5431
BATF3	1.57407	8.30464	4.85189	7.33457e-05	0.000973406	1.53561
SPINT1	1.95099	7.78393	4.85104	7.34984e-05	0.000974313	1.53358
FAM211A	1.08688	6.65572	4.85053	7.35898e-05	0.000974883	1.53237
NLRP12	2.5961	9.3786	4.84996	7.36939e-05	0.000975065	1.53099
GRAMD4	1.36991	9.20357	4.84992	7.37004e-05	0.000975065	1.53091
AGPAT9	1.73731	9.07307	4.84752	7.41343e-05	0.00098016	1.52519
TMEM68	1.3994	6.87039	4.84564	7.44751e-05	0.00098402	1.52071
PDGFA	1.49927	7.66639	4.84525	7.45463e-05	0.000984314	1.51978
SSX2IP	1.0117	7.32821	4.84457	7.46699e-05	0.000984487	1.51817
STYK1	1.60128	4.66063	4.84419	7.47395e-05	0.000984487	1.51726
FAM13A	1.2004	5.76838	4.84415	7.47474e-05	0.000984487	1.51716
MS4A7	1.46972	11.1279	4.84389	7.47938e-05	0.000984487	1.51655
DRD5|LOC101060524|LOC101060475|LOC100996734|LOC100996730	-2.62487	6.9311	-4.84384	7.4804e-05	0.000984487	1.51642
DSCAM	-1.57345	4.65969	-4.84281	7.49915e-05	0.00098631	1.51398
CORO1C	1.18132	12.6937	4.83833	7.58178e-05	0.000996526	1.50329
TDRKH	1.26961	5.49971	4.83784	7.5908e-05	0.00099706	1.50213
RRP1B	1.30125	8.00561	4.83592	7.62666e-05	0.00100108	1.49754
CYP4F2	2.3282	8.81586	4.83566	7.63139e-05	0.00100108	1.49694
FIGNL2	1.26419	5.71472	4.8348	7.64751e-05	0.00100233	1.49488
ZNF41	1.2288	5.88538	4.83452	7.65273e-05	0.00100233	1.49421
CCT5	1.66664	9.64208	4.83436	7.6558e-05	0.00100233	1.49382
SULT1A1|SULT1A3|SULT1A4|LOC101060714|SLX1A-SULT1A3|SLX1B-SULT1A4	2.17268	10.1405	4.83254	7.68987e-05	0.00100613	1.48949
SLC37A3	1.26684	8.71573	4.82918	7.7532e-05	0.00101376	1.4815
FAM101B	1.31448	12.1105	4.82887	7.75916e-05	0.00101388	1.48075
CMTM2	2.96114	10.8447	4.82536	7.82604e-05	0.00102129	1.47238
WDFY2	1.00758	8.21123	4.82178	7.89486e-05	0.00102961	1.46385
HYLS1	1.28585	6.97485	4.82114	7.90725e-05	0.00103055	1.46232
RAC2	1.59626	14.8455	4.81916	7.94567e-05	0.00103489	1.45759
TBCE	1.29226	6.87555	4.81884	7.95178e-05	0.00103502	1.45684
CXorf40B	1.47506	4.83956	4.81805	7.96712e-05	0.00103634	1.45497
DIDO1	1.00783	8.6988	4.81261	8.07386e-05	0.00104887	1.44199
NBPF15|NBPF14|NBPF11|NBPF8|NBPF12|LOC100288142|LOC101060226|LOC100996575|LOC101060238|NBPF24|NBPF16|LOC101060202|NBPF3|NBPF22P	1.3517	12.4234	4.81131	8.09956e-05	0.0010515	1.4389
IFT46	1.42904	7.43148	4.81106	8.10458e-05	0.0010515	1.43829
CWC27	1.5219	8.16471	4.80836	8.15813e-05	0.00105777	1.43187
CCT8L2	-1.26293	4.94598	-4.80764	8.17266e-05	0.00105897	1.43014
TUBA3C|TUBA3D|TUBA3E|TUBA1A	1.20601	12.2056	4.80701	8.18513e-05	0.00105991	1.42865
C16orf91	1.05877	8.81537	4.80569	8.21159e-05	0.00106197	1.42551
ADAD2	-1.27831	7.00942	-4.80307	8.26446e-05	0.00106758	1.41925
KCNJ15	2.9333	7.99686	4.80301	8.2656e-05	0.00106758	1.41912
PXK	1.72495	8.32805	4.80129	8.30055e-05	0.00107137	1.415
BRSK1	1.79353	8.85308	4.80095	8.30741e-05	0.00107137	1.4142
TMEM116	1.19855	7.12883	4.80078	8.31092e-05	0.00107137	1.41379
CD59	1.08738	7.38936	4.8	8.32679e-05	0.00107273	1.41193
FBXO43	-1.23069	6.3749	-4.7975	8.37787e-05	0.00107858	1.40597
UBA1	1.26857	11.1641	4.79725	8.38291e-05	0.00107858	1.40538
GMIP	1.62999	12.0757	4.79683	8.39161e-05	0.00107901	1.40437
RNF135	1.22126	11.2242	4.79639	8.40053e-05	0.00107926	1.40333
TMEM43	1.42974	9.51104	4.79612	8.40607e-05	0.00107926	1.40269
NFATC3	1.05069	10.099	4.79595	8.40972e-05	0.00107926	1.40227
TNFRSF17	2.76861	7.89056	4.79526	8.42385e-05	0.00108039	1.40063
CHSY1	1.19405	11.0954	4.79387	8.45265e-05	0.00108339	1.39731
LDLRAD4	1.33609	6.94742	4.79322	8.46604e-05	0.00108442	1.39576
C9	-1.77873	5.28986	-4.7918	8.49537e-05	0.0010869	1.39239
UBE2B	1.27445	9.44328	4.79164	8.49871e-05	0.0010869	1.39201
KNSTRN	1.43426	7.28928	4.7915	8.5016e-05	0.0010869	1.39168
INTS9	1.00657	9.63197	4.79061	8.5202e-05	0.00108856	1.38955
MLX	1.00636	11.3129	4.79036	8.52541e-05	0.00108856	1.38895
CCDC111	1.20021	7.66304	4.78798	8.57516e-05	0.00109422	1.38328
LOC441081|LOC101060375|LOC100653060|LOC100653059|LOC100653058|LOC100653056	1.98702	11.6319	4.78561	8.62513e-05	0.0010992	1.37762
PDLIM2	1.20145	7.9773	4.78464	8.64558e-05	0.00110111	1.37531
THBS1	2.76585	8.38781	4.78389	8.66142e-05	0.00110173	1.37353
NR1D2	-1.41161	8.77265	-4.78268	8.68707e-05	0.0011043	1.37065
SCIMP	1.61615	10.1614	4.78222	8.697e-05	0.00110486	1.36953
GPR115	-2.29042	5.16015	-4.78055	8.73264e-05	0.00110869	1.36555
RASGRP4	1.95062	10.0351	4.77796	8.78808e-05	0.00111436	1.35938
TIMM10	1.39176	8.67579	4.77783	8.79078e-05	0.00111436	1.35908
ZNF318	1.22577	9.20233	4.77769	8.79395e-05	0.00111436	1.35873
DECR1	1.23611	11.8763	4.77701	8.80844e-05	0.0011155	1.35713
ACAP2	1.1166	11.0351	4.77606	8.82904e-05	0.0011174	1.35485
RABGEF1	1.66973	8.84997	4.77494	8.85334e-05	0.00111964	1.35217
MAT2B	2.51572	9.6696	4.77473	8.85787e-05	0.00111964	1.35167
SPG11	1.70194	9.7171	4.77056	8.94871e-05	0.0011297	1.34173
PIGG	1.18217	9.51915	4.76971	8.96722e-05	0.00113133	1.33972
SFT2D1	1.10203	11.3887	4.76934	8.97546e-05	0.00113166	1.33882
PPP1R8	1.15395	7.35079	4.76894	8.98424e-05	0.00113204	1.33787
SLC25A40	1.1493	7.38507	4.76869	8.98974e-05	0.00113204	1.33727
MGA	1.18107	8.25598	4.76819	9.00069e-05	0.00113271	1.33609
S100A8	1.63153	16.7041	4.76723	9.02186e-05	0.00113433	1.3338
ZNF7	1.03348	7.73062	4.7671	9.02484e-05	0.00113433	1.33348
STXBP5	1.30839	8.48103	4.76559	9.05823e-05	0.00113782	1.32988
NQO2	1.86821	9.61597	4.76317	9.11187e-05	0.00114313	1.32413
ARL5A	1.46493	9.96942	4.76265	9.12359e-05	0.00114349	1.32287
FES	1.74431	10.9468	4.76254	9.12611e-05	0.00114349	1.3226
FCGR1A|FCGR1B	2.0011	7.1826	4.76133	9.15321e-05	0.00114617	1.31972
SLC35E2B|SLC35E2	1.14935	12.6798	4.75972	9.18922e-05	0.00114997	1.31589
TMEM79	1.41465	8.17284	4.75822	9.22297e-05	0.00115347	1.31232
STARD3NL	1.1207	10.1699	4.75695	9.25169e-05	0.00115635	1.30929
CR1	1.96856	10.6362	4.75597	9.27396e-05	0.00115793	1.30695
RNF123	1.32163	6.6357	4.75589	9.27589e-05	0.00115793	1.30674
MOCS2	1.4621	7.78138	4.75452	9.30702e-05	0.0011611	1.30348
EVPL	-1.501	6.97031	-4.75404	9.31784e-05	0.00116137	1.30235
ZNF259	1.08504	9.44253	4.75387	9.32174e-05	0.00116137	1.30194
MIR600HG	1.38135	5.45538	4.75366	9.32652e-05	0.00116137	1.30144
RB1	2.31285	8.24558	4.75296	9.34253e-05	0.00116264	1.29977
SLC43A2	1.9709	11.8202	4.7527	9.34862e-05	0.00116268	1.29913
C1RL	1.54753	8.98997	4.74923	9.42829e-05	0.00117042	1.29087
C6orf211	2.33729	5.79885	4.74659	9.48937e-05	0.00117728	1.28458
TBXAS1	1.5296	11.8065	4.74533	9.51872e-05	0.00118019	1.28157
PPP3CA	1.7467	9.44223	4.74413	9.54676e-05	0.00118294	1.2787
SLC25A42	1.05094	8.19399	4.743	9.57309e-05	0.00118547	1.27602
CHIAP2	-1.1837	7.80375	-4.74152	9.60801e-05	0.00118907	1.27247
HAMP	-1.58554	9.40928	-4.74051	9.63182e-05	0.00119128	1.27006
GMPR	1.23324	9.74516	4.73841	9.68133e-05	0.00119667	1.26506
G3BP1	2.17332	8.62672	4.73789	9.69368e-05	0.00119746	1.26382
ATP2B4	1.55747	11.7939	4.73671	9.72165e-05	0.00120018	1.26102
UBXN2B	2.38763	7.2751	4.73368	9.79424e-05	0.00120695	1.25377
PTGDR	1.75355	7.04184	4.73356	9.79702e-05	0.00120695	1.25349
PAQR8	2.03677	5.63669	4.73341	9.80055e-05	0.00120695	1.25314
C21orf37	-1.11806	4.64971	-4.73307	9.80875e-05	0.00120723	1.25233
ELMOD3	1.15248	8.27445	4.73229	9.82767e-05	0.00120882	1.25045
RNASE6	1.82005	10.34	4.73181	9.83914e-05	0.00120949	1.24931
CSTB	1.28862	13.1963	4.73016	9.87901e-05	0.00121307	1.24537
ALG14	1.20652	5.97083	4.7301	9.8803e-05	0.00121307	1.24525
GCNT2	1.01531	7.91949	4.72979	9.8878e-05	0.00121325	1.24451
RAB24	1.83994	11.9914	4.72844	9.92075e-05	0.00121655	1.24127
C5orf34	1.0403	5.83254	4.72777	9.93687e-05	0.00121778	1.23969
HIST1H2BL|HIST1H2BF	1.16384	9.81509	4.72743	9.94517e-05	0.00121806	1.23887
FAM169B	-1.59024	7.02989	-4.72685	9.95934e-05	0.00121905	1.23749
SULT1A1|SULT1A3|SULT1A4|LOC101060714|SLX1A-SULT1A3|SLX1B-SULT1A4|SULT1A2	1.62435	11.5769	4.72635	9.97145e-05	0.00121944	1.2363
DPY19L1	1.2851	8.80963	4.72622	9.97465e-05	0.00121944	1.23599
IGF2R	1.68582	10.9182	4.72361	0.000100387	0.00122578	1.22975
PGS1	1.13358	8.31217	4.72206	0.000100769	0.0012297	1.22605
FEM1B	-1.7211	8.7914	-4.72167	0.000100865	0.00123012	1.22513
ZNF721	1.02543	9.664	4.72121	0.000100978	0.00123076	1.22404
ZNF202	1.38682	5.97279	4.72074	0.000101094	0.00123135	1.22292
PAPSS1	1.69754	8.5048	4.72052	0.000101149	0.00123135	1.22239
PILRA	1.67403	12.5046	4.71994	0.000101294	0.00123237	1.22099
ZC3H12C	1.13552	5.15448	4.71855	0.000101638	0.00123506	1.21769
MAVS	1.01008	8.43516	4.71712	0.000101996	0.00123866	1.21427
GTF2H1	1.23632	8.88971	4.71504	0.000102516	0.00124423	1.20931
PP14571	-1.01354	5.55713	-4.71471	0.000102599	0.00124444	1.20853
HIST1H2BH|HIST1H2BL|HIST1H2BE|HIST1H2BK|HIST2H2BF|HIST1H2BN|HIST1H2BM|HIST2H2BC|HIST2H2BA	1.45179	9.81619	4.71426	0.000102712	0.00124444	1.20746
CPSF3	1.08052	10.6477	4.71423	0.000102719	0.00124444	1.20738
ITGB3	1.50032	9.28274	4.71297	0.000103036	0.00124753	1.20438
NIF3L1	1.21399	8.77158	4.71272	0.000103101	0.00124757	1.20377
COL9A3	1.66276	6.48756	4.70803	0.000104292	0.00126047	1.19258
CLTC	1.11349	11.4274	4.70754	0.000104416	0.00126111	1.19143
PROS1	1.80214	8.74064	4.70733	0.000104471	0.00126111	1.19091
GNAZ	1.67982	10.2325	4.70641	0.000104708	0.00126321	1.18871
MARVELD3	-2.30405	6.51788	-4.70483	0.000105113	0.00126665	1.18495
KCNJ5	-1.26961	5.3615	-4.70457	0.000105179	0.00126665	1.18434
NT5C1B	-2.13252	5.7222	-4.70455	0.000105185	0.00126665	1.18428
RMND5B	1.18509	8.50444	4.70253	0.000105707	0.00127146	1.17946
DMXL2	1.97601	9.22651	4.70136	0.000106009	0.00127272	1.17668
ABI3	1.42565	11.3191	4.70122	0.000106046	0.00127272	1.17634
FAM127A	1.80626	5.49771	4.70115	0.000106065	0.00127272	1.17617
GAPVD1	1.03193	9.89116	4.69755	0.000107003	0.00128245	1.16759
RALGAPA2	1.19783	6.14047	4.69712	0.000107117	0.00128255	1.16656
NFYA	1.25914	8.38933	4.69703	0.00010714	0.00128255	1.16635
NREP	1.28818	8.2712	4.69547	0.000107552	0.00128611	1.16261
ZBTB4	1.12416	11.019	4.69542	0.000107565	0.00128611	1.16249
ITPKB	1.12861	12.2148	4.69466	0.000107765	0.00128774	1.16068
RPRD1A	1.26894	9.98881	4.69405	0.000107927	0.00128891	1.15922
ZNF692	1.25851	9.57215	4.69374	0.000108007	0.0012891	1.1585
RBBP9	1.18597	7.40479	4.69333	0.000108115	0.00128963	1.15752
PLA2G4A	1.71555	6.25513	4.69142	0.000108625	0.00129436	1.15295
SLC31A1	1.39653	8.44165	4.69135	0.000108641	0.00129436	1.1528
EXTL3	1.49565	8.75991	4.69021	0.000108947	0.00129674	1.15006
TNFSF4	1.96693	9.37088	4.69012	0.000108969	0.00129674	1.14986
SPSB1	1.04046	6.25121	4.68937	0.00010917	0.00129759	1.14807
ANXA6	1.52106	10.5427	4.6857	0.000110158	0.00130706	1.13929
PGM2	1.48332	8.55647	4.68568	0.000110161	0.00130706	1.13927
TAOK1	1.33771	7.71073	4.68461	0.000110452	0.00130974	1.1367
CDCA7L	1.05321	9.37286	4.68289	0.000110917	0.00131428	1.13261
PIK3CD	1.24766	12.5437	4.68271	0.000110966	0.00131428	1.13218
VPS25	1.21394	9.10316	4.68167	0.000111249	0.00131686	1.1297
TEX2	1.59744	7.36509	4.6804	0.000111597	0.00132021	1.12665
SNAPC3	1.42268	9.64176	4.6793	0.000111898	0.00132218	1.12403
CALM1	1.12893	12.9772	4.67911	0.000111951	0.00132218	1.12357
PHKA2	1.10723	11.2432	4.67907	0.000111961	0.00132218	1.12349
AP1G2	1.02122	11.7946	4.67846	0.000112128	0.00132338	1.12203
SQSTM1	1.68946	7.70928	4.67805	0.000112242	0.00132394	1.12104
FCGR1B|FCGR1A|FCGR1C	1.9504	11.5974	4.67779	0.000112312	0.00132399	1.12044
DHX16	1.07259	9.56836	4.67637	0.000112705	0.00132785	1.11703
NCF1|NCF1B|NCF1C	2.20723	14.0256	4.67542	0.000112966	0.00133014	1.11479
CENPJ	1.1464	6.00935	4.67322	0.000113577	0.00133655	1.10954
SOCS4	1.02815	8.95939	4.67245	0.000113791	0.0013383	1.1077
SLC2A6	1.51879	9.97167	4.67195	0.000113933	0.00133918	1.10648
PRMT6	1.73112	7.59832	4.67145	0.000114071	0.00134002	1.10531
C5orf47	-1.13987	3.64208	-4.66975	0.000114548	0.00134483	1.10125
S100P	3.45848	12.0913	4.66837	0.000114936	0.00134861	1.09795
C19orf12	1.04327	8.75921	4.66677	0.000115389	0.00135234	1.09413
APOBEC3B|APOBEC3A|APOBEC3A_B	1.60719	10.8604	4.66572	0.000115686	0.00135503	1.09162
LIN7A	1.54906	6.94129	4.66348	0.000116322	0.0013617	1.08628
CHRNA6	-1.99304	4.23369	-4.66295	0.000116473	0.00136204	1.08502
ELAC1	1.23456	5.73052	4.66175	0.000116816	0.0013651	1.08215
KIAA2013	1.13478	10.8201	4.66025	0.000117246	0.00136932	1.07858
MKNK1	1.43045	10.2872	4.65972	0.0001174	0.00136995	1.0773
ACN9	1.77514	6.97591	4.65959	0.000117436	0.00136995	1.077
RECK	2.06303	5.69443	4.6559	0.000118502	0.00138079	1.0682
SFT2D3	1.04952	7.87109	4.65556	0.000118603	0.00138117	1.06737
PGM1	1.19017	8.40381	4.65115	0.000119892	0.00139375	1.05686
TMEM63A	1.54995	10.3666	4.65014	0.000120188	0.00139639	1.05445
MINOS1	1.13046	10.8654	4.64978	0.000120295	0.00139683	1.05358
ACOT8	1.03455	9.0314	4.64862	0.000120638	0.00139944	1.05081
IWS1	1.12993	8.6032	4.64855	0.000120659	0.00139944	1.05064
NCF1C|NCF1|NCF1B	2.38123	13.2129	4.64789	0.000120855	0.0014009	1.04907
WIF1	-1.60448	4.88552	-4.64652	0.00012126	0.00140478	1.04581
ATF7IP	1.27277	10.4942	4.644	0.000122011	0.00141206	1.0398
AVL9	1.38137	8.14735	4.64395	0.000122028	0.00141206	1.03966
ZER1	1.11078	7.43701	4.64369	0.000122104	0.00141212	1.03906
PPIL1	1.39413	6.62935	4.642	0.000122613	0.00141589	1.03501
N6AMT2	1.46118	7.09101	4.64198	0.000122616	0.00141589	1.03498
TTLL4	1.75741	8.47168	4.64187	0.000122652	0.00141589	1.0347
PLXNB3	1.27944	5.62367	4.6416	0.000122732	0.00141589	1.03407
SPTB	1.13459	6.95023	4.64144	0.000122781	0.00141589	1.03367
LOC650368	1.10232	8.72069	4.64002	0.000123207	0.00141917	1.0303
KCTD7	1.57142	9.49848	4.63864	0.000123627	0.00142245	1.02699
RNF20	1.55202	9.4709	4.63698	0.000124131	0.00142736	1.02303
TYK2	1.89533	8.52044	4.6367	0.000124216	0.00142753	1.02236
RAB32	1.09964	12.8157	4.63533	0.000124634	0.00143077	1.0191
CLDND2	1.29819	7.65781	4.6336	0.000125162	0.00143593	1.01498
ALG6	1.40581	7.48489	4.63067	0.000126066	0.00144466	1.00798
LY75	1.87345	8.85672	4.6303	0.000126179	0.00144513	1.00711
SS18L1	1.31717	9.73222	4.62892	0.000126606	0.0014492	1.00381
TTI2	1.07104	8.7186	4.62846	0.000126752	0.00145004	1.0027
CNTROB	1.11351	8.6808	4.62687	0.000127245	0.00145486	0.998917
NCF1B	2.35656	10.4783	4.62587	0.000127558	0.00145751	0.996527
RGS3	1.35806	9.82464	4.62561	0.000127639	0.00145751	0.995905
THOC3|LOC728554	1.3436	9.44109	4.62544	0.000127694	0.00145751	0.995487
LAPTM4B	1.27861	7.76342	4.62466	0.000127937	0.00145945	0.993638
PSMB8	1.09069	11.2146	4.62391	0.000128174	0.00146132	0.99184
YWHAH	1.46024	11.9315	4.62261	0.000128582	0.00146515	0.988743
RPAP2	1.05218	7.14555	4.62197	0.000128783	0.00146598	0.987223
NHLH2	-1.08948	8.85255	-4.62192	0.0001288	0.00146598	0.987092
UTP6	1.73344	7.42534	4.62118	0.000129034	0.00146781	0.985329
SLC35G3	-1.43019	5.18862	-4.62034	0.000129301	0.00147001	0.983319
DGUOK	1.00344	11.4631	4.61827	0.000129958	0.00147665	0.978384
GLCE	2.02759	6.76945	4.61688	0.000130401	0.00147935	0.975073
CASQ2	-1.5617	6.15379	-4.61683	0.000130417	0.00147935	0.974956
AGPAT3	1.18581	8.34999	4.61683	0.000130417	0.00147935	0.974956
EHD3	1.48899	7.85986	4.61631	0.000130585	0.00148043	0.973697
SORD	1.16375	9.15673	4.61597	0.000130691	0.0014808	0.972907
OAZ1	1.0772	16.0374	4.61453	0.000131157	0.00148445	0.969447
ARV1	2.09981	5.97473	4.61451	0.000131161	0.00148445	0.96942
FAM108C1	1.59532	7.36266	4.61417	0.00013127	0.00148485	0.968608
IGLL5	1.94333	9.57107	4.61249	0.000131813	0.00148932	0.964589
MSRB2	1.5587	8.0985	4.61052	0.000132452	0.00149406	0.959887
ZNF33A	1.35176	9.05581	4.61051	0.000132455	0.00149406	0.959861
TMEM229A	-2.0372	5.31354	-4.60998	0.000132628	0.00149517	0.958593
TDRD7	1.23164	8.6864	4.60901	0.000132945	0.00149781	0.956274
SCRN3	1.70283	4.88804	4.6088	0.000133011	0.00149781	0.955788
FCER1A	2.62564	9.11694	4.60839	0.000133145	0.00149848	0.954807
LAMB2	1.12378	6.70297	4.60663	0.000133722	0.00150413	0.950598
SLC12A7	1.7848	9.91287	4.60632	0.000133825	0.00150444	0.949852
GLRX	1.22318	12.0161	4.60535	0.000134142	0.0015061	0.947549
SLC22A18	1.28238	9.87268	4.60522	0.000134185	0.0015061	0.947239
SPG20	1.67836	7.64526	4.60518	0.000134197	0.0015061	0.94715
TUBD1	1.06173	7.68044	4.60341	0.000134783	0.001511	0.942907
FBXO18	1.07986	11.5368	4.60152	0.000135408	0.00151607	0.938404
TMEM204	1.56213	9.82196	4.60136	0.000135461	0.00151607	0.938024
UBE3C	1.68177	7.94079	4.60112	0.000135541	0.00151611	0.937454
CCDC132	1.33935	8.06446	4.60056	0.000135728	0.00151736	0.936111
TNFSF10	1.80834	10.2166	4.60003	0.000135904	0.00151848	0.934853
EFTUD1	1.5202	5.13833	4.59664	0.000137038	0.00153031	0.926766
DPH2	1.36156	7.976	4.59372	0.000138023	0.00153982	0.919797
EOMES	1.40309	11.3342	4.59344	0.00013812	0.00153982	0.919115
SCOC	1.49558	8.7892	4.5932	0.000138202	0.00153989	0.918536
DHRS7	1.36471	10.9038	4.59029	0.000139192	0.00154683	0.911593
DHX34	1.37746	8.85079	4.59019	0.000139225	0.00154683	0.911356
TMPO	1.43378	8.81984	4.59005	0.000139273	0.00154683	0.911025
BBS10	1.51297	6.1929	4.58995	0.000139305	0.00154683	0.910802
KRTAP4-8|KRTAP4-11|LOC100996750|KRTAP4-7	1.20272	8.33642	4.58978	0.000139363	0.00154683	0.910397
STK19	1.01033	7.4063	4.58753	0.000140135	0.00155364	0.905023
PPP1R3B	1.88519	7.88005	4.58736	0.000140195	0.00155364	0.904604
WBSCR16|LOC653375	1.26997	8.1143	4.58732	0.000140208	0.00155364	0.904513
FDXR	1.34342	6.86663	4.58681	0.000140382	0.00155429	0.903307
TMEM140	1.34691	9.89927	4.5867	0.000140422	0.00155429	0.903033
THAP5	1.42603	6.79554	4.58396	0.000141369	0.00156392	0.896491
C12orf4	1.29123	8.08989	4.58239	0.000141915	0.0015691	0.892739
MAOB	1.85632	5.6477	4.58074	0.00014249	0.0015745	0.888809
FNTB|CHURC1-FNTB	1.27532	8.63653	4.58054	0.00014256	0.0015745	0.888328
MTL5	1.05167	5.95218	4.57936	0.000142972	0.00157818	0.885525
TUBA3D|TUBA3E|TUBA3C	1.25855	8.38954	4.57869	0.000143209	0.00157867	0.883912
MNAT1	1.0434	7.93392	4.57847	0.000143284	0.00157867	0.883399
CAPZA1	1.04042	13.918	4.57838	0.000143316	0.00157867	0.883185
PCNX	1.22366	9.52114	4.57834	0.00014333	0.00157867	0.883091
BCAP31	1.16034	12.1714	4.57792	0.000143479	0.00157945	0.882079
XPO1	1.28897	11.2967	4.57558	0.000144304	0.00158766	0.876503
GPR155	1.32776	6.59953	4.57142	0.000145785	0.00160147	0.866566
ARL6IP6	1.71464	7.79272	4.57116	0.000145878	0.00160147	0.865951
NME5	-1.24737	5.06285	-4.57092	0.000145964	0.00160155	0.865374
PARP14	1.06594	10.9785	4.56406	0.000148442	0.00162784	0.849002
APOBEC3A|APOBEC3A_B	2.32582	9.11541	4.56356	0.000148623	0.00162895	0.847812
RABGGTB	-1.36124	11.7008	-4.56329	0.000148723	0.00162915	0.847159
UGDH	1.51176	7.5537	4.55816	0.000150607	0.00164448	0.834913
ACTR3B	1.26329	7.59794	4.55814	0.000150615	0.00164448	0.834864
CLDN15	1.01004	9.15134	4.55812	0.000150622	0.00164448	0.834821
PFKFB4	1.61403	9.70052	4.5577	0.000150779	0.00164448	0.833803
C11orf73	1.5099	10.1071	4.55754	0.000150836	0.00164448	0.833435
MEIS2	-1.57516	4.93975	-4.55743	0.000150878	0.00164448	0.833171
SLC17A6	-1.48202	7.02826	-4.55682	0.000151103	0.00164537	0.83172
DHRS13	1.74761	10.0841	4.55594	0.00015143	0.00164804	0.829617
CCND3	1.2279	13.49	4.55548	0.000151602	0.00164902	0.828512
RUNDC1	1.15359	9.04061	4.55379	0.000152233	0.00165499	0.824471
RAP1GAP2	1.10636	9.40963	4.55275	0.00015262	0.00165758	0.822005
EXT2	1.03383	6.85981	4.55271	0.000152636	0.00165758	0.821901
KIAA1467	-1.03617	8.71425	-4.55062	0.000153419	0.00166429	0.816924
PRDX3	1.95093	9.37127	4.54982	0.000153722	0.00166668	0.815004
HCLS1	1.27848	14.8443	4.54927	0.000153929	0.00166802	0.813696
SNHG3	-1.49818	11.6169	-4.54798	0.000154419	0.00167156	0.810605
INSR	1.13977	6.38258	4.54779	0.000154488	0.00167156	0.810168
LOC100996887|TUBA3E|TUBA3D|TUBA3C	-1.31689	6.1257	-4.54775	0.000154505	0.00167156	0.810065
ARRDC1	1.10719	11.1295	4.54669	0.000154907	0.00167501	0.807539
RFX5	1.14822	10.3043	4.54526	0.00015545	0.00167998	0.804131
QSER1	1.31543	6.79404	4.54419	0.00015586	0.00168351	0.801572
TRIM4	1.14193	10.5198	4.54363	0.000156074	0.00168401	0.800237
RTN1	1.98626	10.0007	4.54212	0.000156656	0.00168938	0.796621
PLXDC2	1.91219	8.01979	4.5407	0.000157202	0.00169436	0.793236
FBXO38	1.00165	8.4277	4.53951	0.00015766	0.00169839	0.790407
VEGFC	1.20031	4.81497	4.5379	0.000158285	0.00170421	0.786556
NUP214	1.12682	11.6948	4.53683	0.0001587	0.00170777	0.784012
ENPP3	1.26806	5.85067	4.53614	0.00015897	0.00170976	0.782359
MBD6	1.50103	11.6479	4.53413	0.000159758	0.00171549	0.777548
HIBCH	1.70167	7.61526	4.5321	0.000160555	0.00172312	0.772712
HMOX2	1.00866	9.82643	4.53018	0.000161315	0.00173035	0.76812
PDZRN4	-1.38944	3.96756	-4.52866	0.000161914	0.00173586	0.764514
MYO1F	1.66596	13.0927	4.52704	0.00016256	0.00174094	0.760646
COPZ1	1.02749	10.5618	4.52704	0.000162562	0.00174094	0.760633
LAT	1.01808	11.8468	4.52581	0.000163051	0.00174349	0.75771
GALNT2	1.59087	8.49054	4.52578	0.000163066	0.00174349	0.757624
STRN3	1.17914	7.83583	4.52563	0.000163123	0.00174349	0.757282
TMEM144	1.00524	8.17178	4.52552	0.00016317	0.00174349	0.757001
BTLA	1.16429	8.14089	4.52514	0.000163322	0.00174352	0.756096
CMC1	1.38645	7.69428	4.52437	0.000163628	0.00174586	0.754276
MBOAT2	1.78234	8.6008	4.52281	0.000164256	0.00175163	0.750552
CXCR1	3.08208	10.7463	4.52205	0.000164564	0.00175399	0.748729
CBX8	1.22574	5.43889	4.52163	0.000164735	0.00175488	0.74772
BTD	1.27698	8.56704	4.52141	0.000164823	0.00175488	0.747204
ABHD5	1.50466	8.80264	4.52089	0.000165035	0.00175621	0.745955
SLAMF8	2.01324	7.47538	4.51981	0.000165472	0.00175993	0.743384
DTWD1	1.01773	6.4855	4.51832	0.000166078	0.00176545	0.739827
ATP2A3	1.57913	12.6144	4.51559	0.000167194	0.00177637	0.733316
SLITRK4	1.37173	6.97436	4.51467	0.000167573	0.00177946	0.731113
RAB1B	1.31821	9.69147	4.5142	0.000167768	0.00178011	0.729982
LIPI	-1.29539	5.38667	-4.51401	0.000167846	0.00178011	0.729533
KIDINS220	1.41278	10.3254	4.51359	0.000168018	0.00178011	0.728536
ACSS1	1.06847	8.95409	4.5135	0.000168054	0.00178011	0.72833
ZFHX4	-1.04266	5.20345	-4.51327	0.000168151	0.00178011	0.727769
KDELR2	1.46784	10.3712	4.51323	0.000168165	0.00178011	0.727685
MEP1A	-1.27359	4.88838	-4.51245	0.000168487	0.00178258	0.725826
LOC100506255	1.10545	6.2904	4.51172	0.000168793	0.00178488	0.724061
KYNU	1.44714	9.50076	4.50898	0.00016993	0.00179596	0.717536
SMU1	1.20622	6.6345	4.50777	0.000170434	0.00180034	0.714657
IFNGR2	2.21783	10.1871	4.50668	0.000170891	0.00180381	0.712056
GRIA3	-1.95728	4.6102	-4.50634	0.000171035	0.00180384	0.711232
POM121L8P	-1.52789	4.61663	-4.50538	0.000171441	0.00180529	0.708932
AGXT2	-1.04943	3.99917	-4.50321	0.000172355	0.00181368	0.703763
BTRC	1.04073	7.82933	4.50306	0.000172419	0.00181368	0.703403
TRPV2	1.17251	11.2573	4.50253	0.000172642	0.00181508	0.702146
PARS2	1.37174	7.31499	4.49927	0.00017403	0.00182777	0.694358
RBMS1	1.18767	12.3621	4.499	0.000174144	0.00182801	0.693723
MRPS7	1.26149	10.5789	4.49346	0.000176532	0.00184843	0.680485
CREB3L4	1.00427	7.25705	4.49342	0.000176548	0.00184843	0.680397
IGLL1|IGLL5|GUSBP11|IGLL3P	1.6557	12.0625	4.49292	0.000176762	0.00184971	0.679218
SLC27A3	1.40182	9.97333	4.49255	0.000176925	0.00185045	0.678322
RNF214	1.57553	6.99391	4.49145	0.000177403	0.00185352	0.675701
RIMBP3|RIMBP3B|RIMBP3C	1.7272	6.43821	4.49009	0.000177996	0.00185875	0.672457
POLM	1.14866	10.856	4.48814	0.000178852	0.00186576	0.667792
DNAJC11	1.15119	10.339	4.4863	0.000179663	0.00187187	0.663398
MRFAP1L1	1.52675	10.1082	4.48602	0.000179784	0.00187187	0.662744
ACD	1.21528	10.6017	4.48584	0.000179863	0.00187187	0.662313
C12orf76	1.14206	9.50167	4.48575	0.000179904	0.00187187	0.662096
UBR1	1.25305	7.9813	4.48469	0.000180371	0.00187479	0.659576
FAM174A	1.58972	7.18216	4.48414	0.000180615	0.00187636	0.658262
PAPSS2	1.13202	6.90742	4.48369	0.000180814	0.00187746	0.657189
KRTAP2-1	-1.74688	5.56688	-4.48291	0.000181164	0.00188013	0.65531
CEP170	1.89482	7.06321	4.48025	0.000182348	0.00189046	0.648981
FAM173B	1.90911	6.84303	4.47981	0.000182545	0.00189154	0.647929
PDHB	1.56641	7.85317	4.47884	0.000182984	0.0018951	0.645598
STK38L	1.07362	7.60363	4.47683	0.000183889	0.00190349	0.640804
FAM120AOS	1.42239	9.00933	4.47638	0.000184091	0.00190461	0.639733
PRKCD	1.43064	13.6006	4.47608	0.000184229	0.00190505	0.639009
GRB10	1.22677	6.95979	4.47418	0.000185087	0.00191295	0.63449
UBE2R2	1.36062	12.2423	4.47145	0.000186332	0.00192483	0.627976
PEX3	1.11444	5.97156	4.47014	0.000186931	0.00193002	0.624857
KHK	1.28266	6.03337	4.4679	0.000187966	0.00193972	0.61949
DBN1	1.07738	9.05344	4.46747	0.000188165	0.00194077	0.618465
CAPZA2	1.02048	12.4777	4.46702	0.000188371	0.0019419	0.617402
SAMD4B	1.2308	9.15851	4.46563	0.000189015	0.00194754	0.614084
LOC100128276|LOC100508384	2.01956	9.45969	4.46517	0.000189227	0.00194872	0.612997
LBH	1.21368	11.7166	4.4646	0.000189494	0.00195048	0.611625
ARHGAP27	1.29325	11.267	4.46361	0.000189954	0.00195322	0.609269
LOC401357|LINC00265|LOC100132062|LOC100133161|LOC100132287|LOC101060495|LOC729218|LOC441124|LOC100996903|FLJ45445|LOC100133331|LOC399744|LOC729737|FLJ14186	1.9499	14.5507	4.46172	0.00019084	0.00196132	0.604749
ETFDH	1.00224	8.1462	4.46131	0.000191032	0.0019623	0.603769
SLC22A16	1.99323	6.19056	4.45998	0.000191654	0.00196768	0.60061
ZNF516	1.07559	8.14821	4.45866	0.000192279	0.00197309	0.59745
ZNF37A|ZNF37BP	1.0139	8.39609	4.45698	0.000193073	0.0019795	0.593445
ZNF582	1.22087	4.59921	4.45692	0.0001931	0.0019795	0.593306
TREML1	1.30316	11.5835	4.45499	0.000194019	0.00198791	0.588693
CNTNAP3	2.85833	6.14048	4.4545	0.000194252	0.00198928	0.58753
RAPH1	1.08932	5.37497	4.4542	0.000194397	0.00198975	0.586802
CXCR7	1.64246	6.60434	4.45375	0.000194611	0.00199042	0.585733
GRK6	1.24608	11.8387	4.45365	0.00019466	0.00199042	0.585491
SEC63	1.01857	7.90217	4.45262	0.00019515	0.0019934	0.58305
STOM	1.09716	11.1238	4.4515	0.000195687	0.00199787	0.580378
METTL7A	1.75273	11.5461	4.44852	0.000197124	0.00200644	0.573268
THEMIS	1.75412	8.57787	4.44576	0.000198464	0.00201906	0.566686
BLNK	1.62964	7.75952	4.4443	0.00019918	0.00202355	0.563187
MRPS34	1.19157	10.8158	4.44424	0.000199207	0.00202355	0.563057
TLR9	1.37889	7.20713	4.4394	0.000201591	0.00204466	0.551503
ARL17B|LOC100996709|ARL17A	1.65076	6.58827	4.4389	0.000201838	0.00204614	0.550311
ESRRA	1.30285	10.1875	4.43828	0.000202147	0.00204824	0.548826
EXOC1	1.28171	9.64045	4.43796	0.000202304	0.0020488	0.54807
TXN	1.20479	11.3486	4.4375	0.000202532	0.00205007	0.546979
ARHGEF12	1.08627	5.78828	4.43688	0.000202844	0.00205207	0.545484
METTL23	1.3609	10.2208	4.4367	0.000202933	0.00205207	0.545055
RASSF7	1.08421	10.0757	4.4354	0.000203578	0.00205756	0.541972
CYP2U1	1.13086	6.05079	4.43503	0.000203768	0.00205844	0.541069
SLURP1	-1.7301	11.6442	-4.43294	0.000204815	0.00206694	0.53609
PPP2R2D	1.08802	9.78455	4.43258	0.000204995	0.00206773	0.535234
MPHOSPH8	1.15973	9.03989	4.43091	0.00020584	0.00207521	0.531241
WASF3	1.29476	6.87014	4.4303	0.000206146	0.00207725	0.529798
POGLUT1	1.22399	7.90805	4.42986	0.00020637	0.00207831	0.52874
KCND2	-1.14749	4.77363	-4.42969	0.000206457	0.00207831	0.528331
TPCN1	1.02182	10.1008	4.42891	0.000206853	0.00208126	0.52647
SDF2	1.14956	9.88125	4.42836	0.000207131	0.002083	0.525169
ZNF763|ZNF439	1.13474	6.70196	4.42755	0.000207543	0.00208428	0.523236
ARHGAP1	1.12527	12.5723	4.4275	0.000207569	0.00208428	0.523116
LOC101060570	1.19496	6.83513	4.42723	0.000207707	0.00208463	0.52247
PDHX	1.77387	6.20444	4.42691	0.000207871	0.00208524	0.521703
ZNF33B|ZNF33A	1.0863	9.26606	4.42506	0.000208815	0.0020931	0.517303
ADCY7	1.65253	10.4205	4.42497	0.000208863	0.0020931	0.517079
IPCEF1	1.04072	9.65452	4.42307	0.000209841	0.00210081	0.512544
KIF1B	1.14434	8.73023	4.42199	0.000210399	0.0021043	0.509963
FTSJD1	1.60911	8.00916	4.41964	0.000211617	0.00211439	0.504355
EFCAB14	1.75984	9.04908	4.41902	0.000211935	0.00211651	0.502899
PBX2	1.22546	7.48967	4.41814	0.000212397	0.00212007	0.500783
FLYWCH2	1.123	9.6322	4.4179	0.000212521	0.00212026	0.500215
TPSAB1|TPSB2	-1.13107	8.25581	-4.41768	0.000212634	0.00212033	0.499702
TCF4	1.08434	8.25287	4.41692	0.000213035	0.00212328	0.497871
LRTM1	-1.30393	4.95707	-4.41619	0.000213415	0.00212496	0.496141
RSAD2	2.23205	7.47872	4.41574	0.00021365	0.00212625	0.49507
TBC1D9	2.04326	7.5453	4.41408	0.000214522	0.0021338	0.491115
RENBP	1.26977	8.75399	4.4139	0.00021462	0.0021338	0.490669
CYP4F3	1.84105	5.90697	4.41351	0.000214824	0.00213477	0.489747
SERPINF1	-1.17087	8.03756	-4.41272	0.000215242	0.00213786	0.487861
NUDT9	1.25617	7.79752	4.41226	0.000215485	0.00213922	0.486764
TP53I11	1.47566	6.71938	4.41093	0.000216191	0.00214379	0.483591
CSRP2BP	1.26342	8.81039	4.41083	0.000216246	0.00214379	0.483341
FGF20	-1.82398	4.42892	-4.41051	0.000216414	0.00214379	0.482586
TNFAIP6	2.99306	8.06802	4.41004	0.000216665	0.00214459	0.481463
ELAVL4	-1.46287	4.90543	-4.4085	0.000217483	0.00215163	0.477802
ME2	1.10669	8.16695	4.40721	0.000218173	0.0021574	0.474725
FAS	1.24201	10.0693	4.40672	0.000218439	0.00215864	0.473545
IGFBP3	1.17951	7.24521	4.40559	0.000219042	0.0021628	0.470865
PCDHB16	-1.09077	4.98923	-4.4053	0.000219198	0.0021632	0.470174
CFHR4	-2.61895	4.85413	-4.40512	0.000219298	0.0021632	0.469733
RAB11A	1.48538	8.26118	4.40376	0.000220032	0.00216938	0.466485
OXR1	1.2839	8.20539	4.40271	0.000220599	0.00217167	0.463989
EPSTI1	1.5802	9.87702	4.40253	0.000220696	0.00217167	0.463562
HNRNPF	1.23083	11.4536	4.40192	0.000221029	0.00217388	0.462097
POGK	1.24878	10.2125	4.40136	0.000221331	0.00217579	0.460772
RUNX1	1.08048	9.58891	4.40057	0.000221764	0.00217847	0.458872
CXCL1	3.10512	9.50489	4.40046	0.000221821	0.00217847	0.458626
SCAND2P	1.02409	5.95448	4.39763	0.000223368	0.00219047	0.451875
ENDOD1	1.51502	9.49183	4.39391	0.000225418	0.00220949	0.443007
LOC100505549	1.58988	6.48815	4.39336	0.000225724	0.00221034	0.44169
HIST1H2BJ	1.55728	6.74497	4.39259	0.000226152	0.00221345	0.439848
ABCC1	1.22353	9.66864	4.39058	0.000227269	0.00222007	0.435065
SLC37A2	1.46581	6.23229	4.39028	0.000227438	0.00222064	0.434345
OXSR1	1.35309	8.74029	4.38934	0.000227964	0.00222469	0.432102
LCAT	1.03688	7.86561	4.38816	0.000228627	0.00223008	0.429282
FCGR1B|FCGR1A	2.17836	7.24675	4.38732	0.000229098	0.00223143	0.427285
LOC101060541	1.18233	7.62573	4.38696	0.000229302	0.00223234	0.426418
PRKACG	-1.1262	5.85803	-4.38651	0.000229552	0.00223369	0.425363
XPO7	1.00919	11.1103	4.38462	0.000230621	0.00224301	0.420851
OMA1	1.4749	9.08123	4.38414	0.000230895	0.00224351	0.419698
RASGRP2	1.1088	10.5853	4.38414	0.000230896	0.00224351	0.419695
SHQ1	1.73661	8.06071	4.38287	0.000231618	0.00224945	0.416663
FAM184A	1.51984	5.26941	4.38201	0.000232108	0.00225311	0.414613
ANKRD10	1.00499	10.8607	4.38133	0.000232495	0.00225544	0.412993
C2orf43	2.06525	6.0832	4.38115	0.000232595	0.00225544	0.412578
YAE1D1	1.14961	7.83422	4.3808	0.000232796	0.00225544	0.41174
ARAP1	1.57003	11.5728	4.38047	0.000232986	0.00225585	0.410946
AMACR	1.31811	4.99979	4.38034	0.000233062	0.00225585	0.410628
NOTCH4	1.00856	5.40661	4.38005	0.000233227	0.00225636	0.409942
IFFO1	1.10156	9.97354	4.37802	0.000234394	0.00226656	0.405099
C1orf198	1.39494	9.07585	4.3777	0.000234575	0.00226722	0.40435
GAB4	-1.13809	5.85017	-4.37701	0.000234973	0.00226998	0.402702
PIP5K1B	1.54496	6.71	4.37588	0.00023563	0.00227523	0.399994
NOTCH2NL	1.07175	9.60243	4.37504	0.000236115	0.00227882	0.397995
PLSCR1	1.34661	9.83387	4.37312	0.00023723	0.00228739	0.393422
LOC286467	-1.82632	5.52278	-4.37258	0.000237543	0.00228931	0.392144
XRCC4	1.34038	6.80704	4.37172	0.000238048	0.00229198	0.390082
LTB4R	1.39882	10.2452	4.36999	0.000239058	0.0022984	0.385974
PPME1	1.15221	7.67936	4.36965	0.000239261	0.00229926	0.385149
LDLRAP1	1.39554	10.7844	4.36859	0.000239882	0.00230314	0.382634
SMARCAL1	1.5907	7.16112	4.36857	0.000239894	0.00230314	0.382583
PKIG	1.03057	10.4435	4.36743	0.000240567	0.00230781	0.379866
BMP2K	1.40766	8.72066	4.36736	0.000240609	0.00230781	0.379694
TRIB1	2.38633	9.41089	4.36521	0.000241887	0.00231785	0.374555
SMARCA5	1.49817	7.59295	4.36451	0.000242299	0.00232069	0.372902
GPC4	1.29312	4.87616	4.36391	0.000242656	0.0023219	0.371473
MTA2	1.01365	11.0226	4.36364	0.00024282	0.00232237	0.370815
SKI	1.14615	10.4862	4.36274	0.000243356	0.00232469	0.368676
SULT1A2|SULT1A1	1.59191	10.7984	4.36265	0.000243409	0.00232469	0.368464
LRP10	1.24781	12.9472	4.36143	0.000244143	0.00233059	0.365545
MRPS11	1.01377	8.37817	4.35997	0.000245015	0.00233781	0.362082
PROX1	-1.45877	4.24844	-4.35924	0.000245458	0.00234093	0.360328
SERPINB9	1.25474	10.5484	4.35876	0.000245745	0.00234254	0.359195
FDX1L	1.26022	8.32569	4.35812	0.00024613	0.002344	0.357676
SYNM	1.18981	8.96179	4.35649	0.000247122	0.00235233	0.353774
RAX	-1.39947	5.96797	-4.35522	0.000247892	0.00235819	0.350754
DARS	1.12772	9.44635	4.35509	0.000247972	0.00235819	0.350441
MRPL24	1.44146	9.4578	4.35357	0.000248898	0.00236588	0.346825
[truncated: 1,478 more rows]

## Sheet: Supplementary File S3.CS-GEO di
id	logFC	AveExpr	t	P.Value	adj.P.Val	B
POM121L9P	-2.0294	-4.58055	-19.1797	2.10539e-34	4.94683e-30	67.2451
BC048132	-2.01681	-5.15319	-18.6847	1.50397e-33	1.76686e-29	65.3532
LOC100996760	-1.87338	-3.69401	-14.9182	1.29447e-26	1.01383e-22	49.8832
ACSM2A	-1.55268	-5.12241	-14.584	5.81704e-26	3.41693e-22	48.4192
BC043266///RP4-568F9.6	-1.29923	-3.9831	-13.1061	5.25056e-23	1.76239e-19	41.776
MBOAT2	1.29072	1.62849	12.9615	1.03542e-22	2.70313e-19	41.1121
TCIRG1	1.02333	4.26692	12.8685	1.60398e-22	3.76871e-19	40.684
ACTR3BP2///ACTR3BP5	-1.22126	-4.45726	-12.5848	6.13435e-22	1.06137e-18	39.3718
CCDC144CP	-1.53406	-4.94679	-12.4924	9.51147e-22	1.48988e-18	38.9426
RP11-69I8.2	-1.50904	-2.46052	-12.4503	1.16175e-21	1.70603e-18	38.7469
CPD	1.11838	2.03258	12.4247	1.31243e-21	1.81394e-18	38.6275
AP000525.9	-2.26151	-3.77977	-12.2053	3.73608e-21	4.38914e-18	37.6034
GLYATL1	-1.52335	-4.90127	-12.1053	6.02598e-21	5.89943e-18	37.1353
MTX1	1.08923	2.44443	12.0643	7.33289e-21	6.72561e-18	36.9431
UBE2S	-1.18477	-1.3648	-12.0612	7.44237e-21	6.72561e-18	36.9286
TXN	1.23668	3.28157	11.8934	1.66564e-20	1.39771e-17	36.1396
CFLAR///LOC102724614	1.03943	1.98384	11.7877	2.76891e-20	2.16156e-17	35.6418
SHKBP1	1.05266	3.4551	11.7597	3.16866e-20	2.32659e-17	35.5097
C3orf62///MIR4271	1.30202	1.39045	11.7	4.22556e-20	3.0086e-17	35.2277
HNRNPL	1.32209	1.14346	11.6694	4.89727e-20	3.36884e-17	35.0832
PMF1	1.01658	1.89315	11.6643	5.01828e-20	3.36884e-17	35.0592
TOPORS-AS1	1.47651	1.35732	11.5966	6.96017e-20	4.37012e-17	34.7387
SRPK1	1.10687	1.87675	11.5788	7.58288e-20	4.5684e-17	34.6548
CPQ	1.04367	2.00512	11.4508	1.40814e-19	8.06965e-17	34.0482
LOC93463	-1.27636	-4.91853	-11.4038	1.76808e-19	9.89115e-17	33.8252
XRCC2	-1.42943	-0.596916	-11.3509	2.28541e-19	1.22041e-16	33.5736
GK3P	1.17186	0.628229	11.3366	2.44891e-19	1.2644e-16	33.5059
SLC22A4	1.34399	2.98801	11.3097	2.7904e-19	1.39496e-16	33.3779
ALDOAP2	-1.43378	-4.04299	-11.2628	3.50412e-19	1.71527e-16	33.1547
VPS9D1	1.05596	1.66493	11.1875	5.05217e-19	2.37411e-16	32.7961
BC038194///RP11-550P17.5	-1.367	-5.0288	-11.1423	6.29272e-19	2.84334e-16	32.5808
ZNF536	-1.07124	-4.89988	-11.0931	7.99218e-19	3.41426e-16	32.3465
GAGE1	-1.71297	-4.4208	-10.915	1.90377e-18	7.58154e-16	31.4955
PRRG4	1.25934	0.40134	10.8473	2.6489e-18	1.0203e-15	31.1716
CHPF2	1.16144	0.695146	10.8365	2.79163e-18	1.05794e-15	31.1202
C8orf88	1.45781	-2.01203	10.8263	2.93429e-18	1.09435e-15	31.0713
GYG1	1.06496	3.18538	10.7623	4.01115e-18	1.40666e-15	30.7648
LECT2	-1.73163	-4.86159	-10.6848	5.85676e-18	1.99435e-15	30.3936
BC039319	-1.34249	-4.39509	-10.6438	7.1565e-18	2.24199e-15	30.197
MCEMP1	1.9946	2.53976	10.6295	7.67556e-18	2.34214e-15	30.1284
MIR3610///RAD21-AS1	-1.26265	-4.65375	-10.4794	1.60037e-17	4.27298e-15	29.4077
CT45A1///CT45A2///CT45A3///CT45A4///CT45A5///CT45A6///LOC101060211///LOC102723631///LOC102723680///LOC102723737	-1.75387	-3.90938	-10.4724	1.65633e-17	4.37272e-15	29.374
SHOX	-1.57607	-4.78756	-10.4688	1.68575e-17	4.40093e-15	29.3568
RP11-319G9.3	-1.24109	-3.74678	-10.4399	1.94239e-17	4.9607e-15	29.2178
ACTR3BP2	-1.27813	-4.61772	-10.4097	2.25238e-17	5.63e-15	29.0726
IL18RAP	1.22889	4.06189	10.392	2.45633e-17	6.07515e-15	28.9875
RP11-6I2.3	1.53108	0.163785	10.3234	3.43835e-17	7.92035e-15	28.6577
COX17///POPDC2	1.06921	1.91482	10.2473	4.99382e-17	1.11747e-14	28.2916
TST	1.03917	2.07959	10.1139	9.61291e-17	1.98127e-14	27.6492
BC037214///RP11-58G13.1	-1.24117	-3.94272	-10.1037	1.01096e-16	2.04772e-14	27.5998
TIMM8A	-1.68615	-2.63403	-10.0927	1.067e-16	2.1246e-14	27.5469
DPF2	1.08378	1.34673	10.0723	1.17917e-16	2.30882e-14	27.4488
ID3	-1.0603	-0.494628	-9.799	4.51919e-16	7.32295e-14	26.1309
F5	1.12897	1.66588	9.77425	5.10408e-16	8.15819e-14	26.0115
RP11-330O11.3	1.19513	-0.246472	9.75345	5.65393e-16	8.85631e-14	25.9112
CLEC4D	1.61492	1.89406	9.73625	6.15296e-16	9.43718e-14	25.8282
RP1-193H18.2	1.13443	0.625512	9.63853	9.95026e-16	1.38338e-13	25.3567
SERTAD3	1.02805	0.077695	9.59508	1.23215e-15	1.65433e-13	25.147
GAGE1///GAGE12B///GAGE12C///GAGE12D///GAGE12E///GAGE12F///GAGE12G///GAGE12H///GAGE12I///GAGE12J///GAGE13///GAGE2A///GAGE2C///GAGE2D///GAGE2E///GAGE4///GAGE5///GAGE6///GAGE7///GAGE8	-2.0462	-3.61603	-9.55645	1.49003e-15	1.94002e-13	24.9606
DHX32	1.10903	0.341243	9.547	1.56089e-15	1.99318e-13	24.915
CLEC4E	1.22162	3.02186	9.53032	1.69441e-15	2.11765e-13	24.8345
SLC2A14///SLC2A3	1.0694	3.1733	9.50085	1.95873e-15	2.39699e-13	24.6923
SLC26A8	1.67889	0.678148	9.46144	2.3778e-15	2.83597e-13	24.5021
KCNJ15	1.23621	2.24676	9.31873	4.79756e-15	5.19463e-13	23.8136
ST6GALNAC3	1.27859	-1.15682	9.30977	5.01378e-15	5.38247e-13	23.7704
IRAK3	1.13825	1.80156	9.30909	5.03044e-15	5.38247e-13	23.7671
WDFY3	1.00948	0.255082	9.30872	5.03976e-15	5.38247e-13	23.7653
GAGE1///GAGE12B///GAGE12C///GAGE12D///GAGE12E///GAGE12F///GAGE12G///GAGE12H///GAGE12I///GAGE12J///GAGE13///GAGE2A///GAGE2B///GAGE2C///GAGE2D///GAGE2E///GAGE3///GAGE4///GAGE5///GAGE6///GAGE7///GAGE8	-1.7242	-2.89269	-9.26771	6.16561e-15	6.41005e-13	23.5675
LCN10	-1.07751	-1.49833	-9.20537	8.37731e-15	8.37588e-13	23.2669
FCAR	1.11356	-1.87131	9.20049	8.5806e-15	8.47187e-13	23.2434
LOC100507073	-1.26908	-4.66115	-9.1383	1.16487e-14	1.12171e-12	22.9435
ZNF438	1.03884	0.0602867	9.10196	1.39269e-14	1.29851e-12	22.7683
RP11-548H18.2	1.01367	-0.696773	9.08386	1.5222e-14	1.40054e-12	22.6811
TLR5	1.33409	1.93549	9.07847	1.56303e-14	1.42344e-12	22.6552
GADL1	-1.484	-4.30012	-9.07079	1.62316e-14	1.46684e-12	22.6182
DLGAP1-AS2	1.05241	-2.37458	8.99727	2.32923e-14	2.01947e-12	22.264
MPPED2	-1.15722	-4.677	-8.97456	2.60408e-14	2.20091e-12	22.1546
HIST1H2AD///HIST1H3A///HIST1H3B///HIST1H3C///HIST1H3D///HIST1H3E///HIST1H3F///HIST1H3G///HIST1H3H///HIST1H3I///HIST1H3J	1.23683	-1.4149	8.93194	3.21018e-14	2.65586e-12	21.9494
OLAH	2.68596	-2.42815	8.88221	4.09752e-14	3.28585e-12	21.71
AK094644	-1.10071	-3.96922	-8.83222	5.23663e-14	4.0341e-12	21.4695
PRO1804	-1.36005	-4.36865	-8.80858	5.88044e-14	4.45699e-12	21.3558
GAGE1///GAGE12B///GAGE12C///GAGE12D///GAGE12E///GAGE12F///GAGE12G///GAGE12H///GAGE12I///GAGE12J///GAGE13///GAGE2D///GAGE4///GAGE5///GAGE6///GAGE7	-1.75874	-3.39984	-8.78067	6.74291e-14	5.02957e-12	21.2216
GAGE12B///GAGE12C///GAGE12D///GAGE12E///GAGE12F///GAGE12G///GAGE12H///GAGE12I///GAGE2A///GAGE2C///GAGE4///GAGE5///GAGE6///GAGE7	-1.96124	-3.57987	-8.73438	8.46044e-14	6.11651e-12	20.9991
LINC00282	1.23489	0.164591	8.68588	1.07299e-13	7.54816e-12	20.7661
KCNE3	1.0677	-0.0640847	8.68295	1.08852e-13	7.63457e-12	20.752
LOC100506100	1.07207	-1.14124	8.62094	1.47469e-13	9.82938e-12	20.4544
VSIG4	1.92831	-0.559906	8.5932	1.68917e-13	1.1052e-11	20.3212
BCL2L2-PABPN1///PABPN1	1.26248	0.984327	8.59215	1.69789e-13	1.1052e-11	20.3162
SNORD89	1.17135	0.396329	8.58947	1.72029e-13	1.11657e-11	20.3033
CASP5	1.53046	1.07207	8.52333	2.37739e-13	1.50971e-11	19.9862
ANKRD22	1.72754	-0.34613	8.51736	2.44776e-13	1.54604e-11	19.9576
BCL2A1	1.35534	3.69443	8.51521	2.47372e-13	1.55824e-11	19.9473
CD163	1.27039	1.50838	8.49159	2.77641e-13	1.73036e-11	19.8341
LILRA5	1.12158	0.480439	8.45337	3.3465e-13	2.05298e-11	19.6511
HIST1H4D	1.38946	-2.85122	8.43713	3.62274e-13	2.18817e-11	19.5733
ZNF467	1.12742	2.30881	8.31615	6.53796e-13	3.77435e-11	18.9947
LIN7A	1.08106	0.463772	8.23098	9.90005e-13	5.35971e-11	18.5881
INSC	1.81165	-0.944	8.20662	1.11464e-12	5.97935e-11	18.4719
BMX	1.53099	-0.433936	8.14838	1.47965e-12	7.67458e-11	18.1944
NDUFB3	1.29553	2.49824	8.1073	1.80661e-12	9.16806e-11	17.9988
LPAR4	-1.9024	-4.0625	-8.10067	1.86574e-12	9.41492e-11	17.9672
NQO2	1.02509	2.13148	8.09981	1.87352e-12	9.42619e-11	17.9632
CLEC5A	1.29033	0.384363	8.0735	2.12886e-12	1.05527e-10	17.838
LIX1	-1.13125	-3.69188	-8.02066	2.75105e-12	1.29796e-10	17.5868
WWC2	-1.07096	-4.6539	-8.00708	2.93821e-12	1.37249e-10	17.5224
AMN1	1.01209	1.2887	8.00586	2.95565e-12	1.3779e-10	17.5166
LINC00624	-1.07737	-4.8936	-7.99726	3.08158e-12	1.42897e-10	17.4757
TNFRSF25	-1.0124	-0.798308	-7.99721	3.08232e-12	1.42897e-10	17.4755
ANXA3	1.37236	3.255	7.9355	4.15623e-12	1.85303e-10	17.1827
RP1-142L7.8	-1.0286	-5.53878	-7.92691	4.33272e-12	1.90997e-10	17.142
CARD16	1.17528	-1.08181	7.9256	4.36028e-12	1.91494e-10	17.1358
LINC00342	-1.09531	-0.44273	-7.85082	6.25982e-12	2.64534e-10	16.7817
LOC101060604///SLC7A5P1///SMG1P3	-1.05433	-4.61648	-7.84785	6.35021e-12	2.67872e-10	16.7676
NME8	1.13369	1.85694	7.84101	6.56359e-12	2.75882e-10	16.7353
AX746670///RP11-171I2.2///TTN	1.25816	0.459045	7.82729	7.01304e-12	2.91128e-10	16.6704
FLJ35934	-1.0263	-3.3114	-7.77463	9.04218e-12	3.63171e-10	16.4216
C1QC	1.3589	-2.84773	7.71601	1.19943e-11	4.68916e-10	16.145
LOC388210///LOC400499	1.0209	1.66823	7.70372	1.27252e-11	4.93383e-10	16.0871
FKBP9	1.10904	0.943433	7.6964	1.31818e-11	5.07736e-10	16.0526
CD19	-1.21797	-0.665458	-7.66537	1.53039e-11	5.82787e-10	15.9065
LHFPL2	1.00365	1.58089	7.65624	1.59913e-11	6.06018e-10	15.8635
CLIC3	-1.27316	-1.43727	-7.63807	1.74502e-11	6.5081e-10	15.7781
SIPA1L2	1.03077	0.5789	7.62837	1.82835e-11	6.79729e-10	15.7324
RP11-111K18.2	1.51629	-3.32139	7.59034	2.19461e-11	7.92082e-10	15.5537
LINC00883	-1.00222	-4.3776	-7.57894	2.31806e-11	8.28998e-10	15.5002
LRG1	1.06581	2.70339	7.57404	2.37319e-11	8.46137e-10	15.4772
SLC22A1	1.22019	-0.533494	7.52679	2.97646e-11	1.02694e-09	15.2556
LOC101060609	-1.01702	-3.3488	-7.51275	3.18349e-11	1.07935e-09	15.1898
RP3-368A4.6	1.0686	1.55972	7.49657	3.43991e-11	1.15628e-09	15.114
IL1R1	1.12772	-0.508657	7.48097	3.70655e-11	1.22834e-09	15.041
FLJ37786	-1.08498	-5.3532	-7.46189	4.06073e-11	1.33816e-09	14.9517
LY96	1.20624	3.53407	7.43186	4.68746e-11	1.52333e-09	14.8113
HMGB1P17///HMGB1P17	-1.3456	-5.00684	-7.39192	5.67212e-11	1.78889e-09	14.6248
ZNF521	-1.00726	-3.69587	-7.38856	5.76369e-11	1.80806e-09	14.6091
ST3GAL4-AS1	1.1927	0.20475	7.38216	5.94258e-11	1.84936e-09	14.5792
UQCRQ	1.03292	1.57218	7.37473	6.15675e-11	1.91348e-09	14.5446
RP11-456P18.2	1.29784	-0.834591	7.34625	7.05185e-11	2.16306e-09	14.4119
HIST1H4H	1.12825	-0.89905	7.28196	9.57577e-11	2.8444e-09	14.1127
TNFAIP6	1.13985	2.43448	7.26078	1.05897e-10	3.10244e-09	14.0143
GALNT14	1.3307	-0.360918	7.24487	1.1421e-10	3.32112e-09	13.9404
GRB10	1.26851	-0.600492	7.22605	1.24879e-10	3.59579e-09	13.8531
ACKR4	-1.05791	-4.39188	-7.21981	1.28631e-10	3.69475e-09	13.8242
ARG1	1.38774	-0.974047	7.20031	1.41097e-10	4.00388e-09	13.7338
PEG3-AS1	-1.07836	-3.62676	-7.19215	1.46658e-10	4.13672e-09	13.696
RP11-476D10.1	1.53117	-2.08716	7.17054	1.62469e-10	4.5499e-09	13.5959
LOC101927988	-1.16887	-5.20329	-7.14391	1.84288e-10	5.07029e-09	13.4728
COX16	1.18958	0.998846	7.11426	2.12018e-10	5.72595e-09	13.3358
CCDC17	1.05522	0.346778	7.11104	2.15271e-10	5.80712e-09	13.3209
SLIRP	1.07764	0.998558	7.09049	2.37208e-10	6.30578e-09	13.2261
RP1-102H19.8	-1.06316	-3.56915	-7.02205	3.27547e-10	8.42019e-09	12.9109
GAS6-AS1	-1.27939	-2.05583	-6.99305	3.75433e-10	9.44452e-09	12.7776
LOC731424	1.20091	-0.936349	6.97639	4.06029e-10	1.00633e-08	12.7011
FCGR1A	1.09585	2.01784	6.93331	4.97047e-10	1.19904e-08	12.5035
FPR2	1.00691	2.10597	6.91957	5.30146e-10	1.26204e-08	12.4406
SLC38A5	-1.11257	-2.0558	-6.91769	5.34835e-10	1.27062e-08	12.432
SNX29P1///SNX29P2	-1.0172	-2.0764	-6.88785	6.15085e-10	1.43801e-08	12.2955
LOC100289061	1.09844	-0.461792	6.88704	6.1741e-10	1.44058e-08	12.2918
COX7BP1///COX7BP1	1.46716	0.322115	6.86702	6.7807e-10	1.56042e-08	12.2003
LRRC37BP1	-1.14769	-3.96137	-6.82024	8.43736e-10	1.90253e-08	11.9869
LOC100505915	-1.00926	-1.09383	-6.76539	1.08963e-09	2.38157e-08	11.7373
TMEM45B	1.01375	0.495992	6.72599	1.30887e-09	2.8034e-08	11.5585
FRY-AS1	1.13501	-3.69602	6.72458	1.3175e-09	2.81931e-08	11.5521
SLPI	1.08561	3.56482	6.56575	2.74876e-09	5.42275e-08	10.8348
NAG18	-1.04054	-4.60508	-6.56305	2.78325e-09	5.48157e-08	10.8227
LINC01270	1.44366	0.104585	6.55496	2.88908e-09	5.67099e-08	10.7863
LINC01094	1.24222	-0.927836	6.54447	3.0322e-09	5.92225e-08	10.7392
MMP9	1.3893	2.909	6.48453	3.99471e-09	7.57544e-08	10.4705
BC017398///CTD-2314B22.3///DQ786293///DUXAP10///LL22NC03-N64E9.1	-1.76674	-3.36441	-6.45389	4.59784e-09	8.5875e-08	10.3334
ANKRD36B	-1.0749	1.0885	-6.42726	5.19454e-09	9.54268e-08	10.2146
LOC100129917	-1.0736	-3.29692	-6.38489	6.30525e-09	1.1335e-07	10.0258
GAGE12B///GAGE12F///GAGE12G///GAGE12I///GAGE4///GAGE5///GAGE6///GAGE7	-1.24041	-3.50631	-6.37775	6.51431e-09	1.16573e-07	9.99403
HTRA1	1.59875	-1.60281	6.35248	7.31038e-09	1.29652e-07	9.88174
BC043356	1.04476	-2.12376	6.29768	9.38221e-09	1.62091e-07	9.63879
COL5A3	-1.18202	-3.09066	-6.27905	1.02106e-08	1.74606e-07	9.55642
VMP1	1.00869	1.02695	6.13353	1.97135e-08	3.15524e-07	8.91631
BC022892	-1.01681	-1.9448	-6.12315	2.06557e-08	3.27924e-07	8.87091
GRHL2	-1.01559	-3.91268	-6.10286	2.26282e-08	3.55634e-07	8.78222
CNTNAP3///CNTNAP3B	1.65252	-0.22098	6.03364	3.08584e-08	4.73269e-07	8.48065
DDIT4L	1.18027	-4.33552	6.02628	3.18908e-08	4.85617e-07	8.44866
ZNF566	-1.01599	-3.65724	-5.93091	4.87738e-08	7.022e-07	8.03587
VANGL2	-1.10163	-3.90235	-5.91753	5.17598e-08	7.3975e-07	7.97816
RP11-44F14.8	1.05098	0.283372	5.87082	6.36572e-08	8.90291e-07	7.77726
CFD	1.31545	2.74968	5.8379	7.36195e-08	1.01198e-06	7.63612
TPST1	1.19166	0.27677	5.72284	1.22047e-07	1.58155e-06	7.14571
IGHV5-78	-1.12183	-2.95735	-5.70286	1.33184e-07	1.70255e-06	7.06104
ZNF439	-1.16807	-0.292147	-5.62339	1.88249e-07	2.30971e-06	6.72565
FOLR3	1.35827	3.11451	5.57785	2.29312e-07	2.75738e-06	6.53449
DSC2	1.2534	-0.992806	5.57526	2.31895e-07	2.77849e-06	6.52365
ECRP	1.15814	0.475539	5.56144	2.46173e-07	2.93459e-06	6.46578
FREM3	-1.01057	-2.86524	-5.53704	2.73501e-07	3.21953e-06	6.36385
RPL22L1	1.30739	0.337197	5.53679	2.73798e-07	3.22141e-06	6.3628
C9orf38	-1.33663	-3.1199	-5.50096	3.19449e-07	3.68472e-06	6.21352
GPR84	1.06979	-0.774432	5.46922	3.66082e-07	4.151e-06	6.08165
HMP19	1.22244	-4.253	5.40405	4.83677e-07	5.30601e-06	5.8122
LOC100130458	-1.25079	-3.8995	-5.37793	5.4057e-07	5.83697e-06	5.70467
LINC00540	-1.06628	-2.65314	-5.31698	7.00014e-07	7.33283e-06	5.45486
TGFBR3	1.07457	-0.0183906	5.30546	7.34964e-07	7.66136e-06	5.4078
ZNF608	1.05822	-3.00232	5.27199	8.46392e-07	8.68042e-06	5.27145
MS4A4A	1.01999	-0.43831	5.24439	9.50608e-07	9.644e-06	5.15932
C9orf84	1.19187	-1.34226	5.16798	1.30896e-06	1.26818e-05	4.85062
IPO11///LRRC70	1.09473	-0.0685198	5.11629	1.623e-06	1.53766e-05	4.64324
SEMG1	1.35994	-2.33281	5.09905	1.7433e-06	1.63712e-05	4.57431
CNTNAP3///CNTNAP3B///CNTNAP3P2	1.31807	1.12805	5.07332	1.93913e-06	1.79802e-05	4.47171
USP43	-1.30948	-3.48804	-5.05505	2.09111e-06	1.92307e-05	4.39901
CCDC144A///CCDC144B///CCDC144CP///LOC101929141	-1.16105	-2.44037	-5.01069	2.5099e-06	2.26209e-05	4.22318
LOC102723479	-1.12811	-2.92794	-4.9628	3.05395e-06	2.69151e-05	4.03433
ECHDC3	1.25829	0.566689	4.93881	3.36806e-06	2.94082e-05	3.94013
GAGE3	-1.21302	-4.81022	-4.8884	4.13385e-06	3.53582e-05	3.7431
LOC101927121	-1.26939	-2.35964	-4.85453	4.74105e-06	3.99985e-05	3.61137
FGF7///KGFLP1///KGFLP2	-1.09862	-2.70516	-4.83195	5.19312e-06	4.33455e-05	3.52387
ERVK3-2	1.26158	-1.58461	4.7763	6.49401e-06	5.29068e-05	3.30919
NOG	-1.11359	0.952849	-4.69802	8.87166e-06	6.96919e-05	3.00988
PRL	1.12495	-3.84647	4.69585	8.94861e-06	7.02025e-05	3.0016
LRRN1	1.0293	-1.66893	4.67043	9.89657e-06	7.67679e-05	2.90507
AMDHD1	1.04368	-1.35051	4.59565	1.3285e-05	9.94104e-05	2.62302
DQ592442	-1.31076	-2.01895	-4.44167	2.41548e-05	0.00016876	2.05138
LOC102723918	1.26024	-1.85265	4.26926	4.6519e-05	0.000301603	1.42651
METTL7B	1.5981	-3.86791	4.22539	5.4827e-05	0.000345737	1.27016
MAOA	1.25695	-3.1265	4.21899	5.61529e-05	0.000353244	1.24743
CNTNAP3	1.35068	-2.47461	4.1973	6.08777e-05	0.000379815	1.17062
RP11-382B18.4	1.01626	-2.49368	4.05066	0.00010443	0.0006063	0.658447
KCNH8	-1.06419	-3.13202	-4.02802	0.000113385	0.000650888	0.580515
ZNF404	-1.03125	-2.80127	-3.98481	0.000132561	0.000745322	0.4326
CD177	1.58036	-0.268778	3.93319	0.000159546	0.000875659	0.257399
FGF13	1.68188	-1.54972	3.89764	0.000181101	0.000977745	0.137704
KL	1.07507	-3.62701	3.8927	0.000184306	0.000992541	0.121141
BTNL8	1.59291	1.97715	3.88081	0.000192252	0.00103037	0.0812998
DAAM2	1.42218	-0.786778	3.76004	0.000293754	0.00148049	-0.318159
BTNL3	-1.842	-1.44512	-3.75944	0.000294376	0.0014833	-0.320148
PRSS33	-1.29849	0.999189	-3.70629	0.000353795	0.00173762	-0.492982
DEFA4	1.14088	2.44744	3.63704	0.000448427	0.00213198	-0.715407
LINC01093	1.08853	-3.34503	3.48246	0.000753276	0.00330575	-1.20047
CNTNAP3P2	1.09257	-2.77159	3.29814	0.00137121	0.00552434	-1.75745
CEACAM6	1.0158	-1.52144	3.29599	0.00138065	0.00555477	-1.76381
HLA-DQA1	-2.82929	-1.33661	-3.28079	0.00144913	0.00577487	-1.80864
FAM132B	1.15503	-2.95974	2.84804	0.00539406	0.0171578	-3.01439
HLA-DQB1///HLA-DRB1///HLA-DRB3///HLA-DRB4///HLA-DRB5///HLA-DRB6///LOC100996809///LOC101060835	-1.82424	-0.860589	-2.62802	0.0100179	0.0284999	-3.57251
