# Supplementary material for: Key genes and pathogenesis related to type 2 diabetes and cardiogenic stroke
Source: Medicine (Baltimore). 2025 Sep 5;104(36):e44242. doi: 10.1097/MD.0000000000044242 (PMC12419434; doi:10.1097/MD.0000000000044242)
Supplement: Supplementary file 2 [file medi-104-e44242-s002.txt]

ID	Description	GeneRatio	BgRatio	RichFactor	FoldEnrichment	zScore	pvalue	p.adjust	qvalue	geneID	Count
GO:0038187	pattern recognition receptor activity	4/48	34/18522	0.117647058823529	45.3970588235294	13.20751332498	1.73866117274663e-06	0.000344254912203833	0.000261714260739756	CLEC4E/CLEC4D/TLR5/LY96	4
GO:0003955	NAD(P)H dehydrogenase (quinone) activity	2/48	45/18522	0.0444444444444444	17.15	5.52885778549657	0.00606433314930162	0.161109094550724	0.122480598196456	NQO2/NDUFB3	2
GO:0022804	active transmembrane transporter activity	5/48	454/18522	0.0110132158590308	4.24972466960352	3.57348380047672	0.00623053213344141	0.161109094550724	0.122480598196456	NDUFB3/SLC38A5/SLC22A4/SLC26A8/TCIRG1	5
GO:0140375	immune receptor activity	3/48	151/18522	0.0198675496688742	7.66639072847682	4.19261713349405	0.00702536242207429	0.161109094550724	0.122480598196456	FPR2/IL1R1/LILRA5	3
GO:0016655	oxidoreductase activity, acting on NAD(P)H, quinone or similar compound as acceptor	2/48	57/18522	0.0350877192982456	13.5394736842105	4.83297384806949	0.00958550475794266	0.161109094550724	0.122480598196456	NQO2/NDUFB3	2
GO:0046943	carboxylic acid transmembrane transporter activity	3/48	181/18522	0.0165745856353591	6.3957182320442	3.71834266108599	0.0115021422308782	0.161109094550724	0.122480598196456	SLC38A5/SLC22A4/SLC26A8	3
GO:0005342	organic acid transmembrane transporter activity	3/48	182/18522	0.0164835164835165	6.36057692307692	3.70441748703622	0.011673924659438	0.161109094550724	0.122480598196456	SLC38A5/SLC22A4/SLC26A8	3
GO:0016782	transferase activity, transferring sulphur-containing groups	2/48	71/18522	0.028169014084507	10.8697183098592	4.2471377070082	0.0145860513104083	0.161109094550724	0.122480598196456	TST/TPST1	2
GO:0016651	oxidoreductase activity, acting on NAD(P)H	2/48	86/18522	0.0232558139534884	8.97383720930233	3.77794478032632	0.0209335572907232	0.161109094550724	0.122480598196456	NQO2/NDUFB3	2
GO:0022853	active monoatomic ion transmembrane transporter activity	3/48	244/18522	0.0122950819672131	4.74436475409836	3.00110430717571	0.025280027899198	0.161109094550724	0.122480598196456	SLC38A5/SLC26A8/TCIRG1	3
GO:0015173	aromatic amino acid transmembrane transporter activity	1/48	10/18522	0.1	38.5875	6.06023039408243	0.0256211427536197	0.161109094550724	0.122480598196456	SLC38A5	1
GO:0015187	glycine transmembrane transporter activity	1/48	10/18522	0.1	38.5875	6.06023039408243	0.0256211427536197	0.161109094550724	0.122480598196456	SLC38A5	1
GO:0016813	hydrolase activity, acting on carbon-nitrogen (but not peptide) bonds, in linear amidines	1/48	10/18522	0.1	38.5875	6.06023039408243	0.0256211427536197	0.161109094550724	0.122480598196456	ARG1	1
GO:0019531	oxalate transmembrane transporter activity	1/48	10/18522	0.1	38.5875	6.06023039408243	0.0256211427536197	0.161109094550724	0.122480598196456	SLC26A8	1
GO:0032396	inhibitory MHC class I receptor activity	1/48	10/18522	0.1	38.5875	6.06023039408243	0.0256211427536197	0.161109094550724	0.122480598196456	LILRA5	1
GO:0005249	voltage-gated potassium channel activity	2/48	99/18522	0.0202020202020202	7.79545454545455	3.45563845284333	0.0272003818594526	0.161109094550724	0.122480598196456	KCNJ15/KCNE3	2
GO:0004859	phospholipase inhibitor activity	1/48	11/18522	0.0909090909090909	35.0795454545455	5.76298594881279	0.0281476220723221	0.161109094550724	0.122480598196456	ANXA3	1
GO:0005114	type II transforming growth factor beta receptor binding	1/48	11/18522	0.0909090909090909	35.0795454545455	5.76298594881279	0.0281476220723221	0.161109094550724	0.122480598196456	LRG1	1
GO:0008271	secondary active sulfate transmembrane transporter activity	1/48	11/18522	0.0909090909090909	35.0795454545455	5.76298594881279	0.0281476220723221	0.161109094550724	0.122480598196456	SLC26A8	1
GO:0016783	sulfurtransferase activity	1/48	11/18522	0.0909090909090909	35.0795454545455	5.76298594881279	0.0281476220723221	0.161109094550724	0.122480598196456	TST	1
GO:0034713	type I transforming growth factor beta receptor binding	1/48	11/18522	0.0909090909090909	35.0795454545455	5.76298594881279	0.0281476220723221	0.161109094550724	0.122480598196456	LRG1	1
GO:0015171	amino acid transmembrane transporter activity	2/48	101/18522	0.0198019801980198	7.64108910891089	3.41126735429294	0.0282240798380139	0.161109094550724	0.122480598196456	SLC38A5/SLC22A4	2
GO:0072341	modified amino acid binding	2/48	101/18522	0.0198019801980198	7.64108910891089	3.41126735429294	0.0282240798380139	0.161109094550724	0.122480598196456	ANXA3/FOLR3	2
GO:0008514	organic anion transmembrane transporter activity	3/48	258/18522	0.0116279069767442	4.48691860465116	2.87492208022446	0.0291681410081006	0.161109094550724	0.122480598196456	SLC38A5/SLC22A4/SLC26A8	3
GO:0004875	complement receptor activity	1/48	12/18522	0.0833333333333333	32.15625	5.50306900411131	0.0306676865821019	0.161109094550724	0.122480598196456	FPR2	1
GO:0016668	oxidoreductase activity, acting on a sulfur group of donors, NAD(P) as acceptor	1/48	12/18522	0.0833333333333333	32.15625	5.50306900411131	0.0306676865821019	0.161109094550724	0.122480598196456	TXN	1
GO:0086080	protein binding involved in heterotypic cell-cell adhesion	1/48	12/18522	0.0833333333333333	32.15625	5.50306900411131	0.0306676865821019	0.161109094550724	0.122480598196456	DSC2	1
GO:1902282	voltage-gated potassium channel activity involved in ventricular cardiac muscle cell action potential repolarization	1/48	12/18522	0.0833333333333333	32.15625	5.50306900411131	0.0306676865821019	0.161109094550724	0.122480598196456	KCNE3	1
GO:0005542	folic acid binding	1/48	13/18522	0.0769230769230769	29.6826923076923	5.27317855743626	0.0331813522246764	0.161109094550724	0.122480598196456	FOLR3	1
GO:0015651	quaternary ammonium group transmembrane transporter activity	1/48	13/18522	0.0769230769230769	29.6826923076923	5.27317855743626	0.0331813522246764	0.161109094550724	0.122480598196456	SLC22A4	1
GO:0035325	Toll-like receptor binding	1/48	13/18522	0.0769230769230769	29.6826923076923	5.27317855743626	0.0331813522246764	0.161109094550724	0.122480598196456	LY96	1
GO:1901474	azole transmembrane transporter activity	1/48	13/18522	0.0769230769230769	29.6826923076923	5.27317855743626	0.0331813522246764	0.161109094550724	0.122480598196456	SLC38A5	1
GO:0030246	carbohydrate binding	3/48	279/18522	0.010752688172043	4.1491935483871	2.70162888212553	0.0355629668364442	0.161109094550724	0.122480598196456	CLEC4E/CLEC4D/GALNT14	3
GO:0005161	platelet-derived growth factor receptor binding	1/48	14/18522	0.0714285714285714	27.5625	5.06787138648037	0.0356886349030068	0.161109094550724	0.122480598196456	IL1R1	1
GO:0005545	1-phosphatidylinositol binding	1/48	14/18522	0.0714285714285714	27.5625	5.06787138648037	0.0356886349030068	0.161109094550724	0.122480598196456	WDFY3	1
GO:0016661	oxidoreductase activity, acting on other nitrogenous compounds as donors	1/48	14/18522	0.0714285714285714	27.5625	5.06787138648037	0.0356886349030068	0.161109094550724	0.122480598196456	NQO2	1
GO:0031404	chloride ion binding	1/48	14/18522	0.0714285714285714	27.5625	5.06787138648037	0.0356886349030068	0.161109094550724	0.122480598196456	NQO2	1
GO:0009055	electron transfer activity	2/48	117/18522	0.0170940170940171	6.59615384615385	3.09518798064144	0.0369520202099723	0.161109094550724	0.122480598196456	NQO2/NDUFB3	2
GO:0015291	secondary active transmembrane transporter activity	3/48	285/18522	0.0105263157894737	4.06184210526316	2.65522230009159	0.0375131267632869	0.161109094550724	0.122480598196456	SLC38A5/SLC22A4/SLC26A8	3
GO:0017128	phospholipid scramblase activity	1/48	15/18522	0.0666666666666667	25.725	4.88299502974602	0.0381895504813871	0.161109094550724	0.122480598196456	VMP1	1
GO:0032393	MHC class I receptor activity	1/48	15/18522	0.0666666666666667	25.725	4.88299502974602	0.0381895504813871	0.161109094550724	0.122480598196456	LILRA5	1
GO:0055102	lipase inhibitor activity	1/48	15/18522	0.0666666666666667	25.725	4.88299502974602	0.0381895504813871	0.161109094550724	0.122480598196456	ANXA3	1
GO:0086008	voltage-gated potassium channel activity involved in cardiac muscle cell action potential repolarization	1/48	15/18522	0.0666666666666667	25.725	4.88299502974602	0.0381895504813871	0.161109094550724	0.122480598196456	KCNE3	1
GO:0005267	potassium channel activity	2/48	122/18522	0.0163934426229508	6.32581967213115	3.00836014340259	0.0398670183261601	0.161109094550724	0.122480598196456	KCNJ15/KCNE3	2
GO:0015116	sulfate transmembrane transporter activity	1/48	16/18522	0.0625	24.1171875	4.71531893432759	0.0406841147855362	0.161109094550724	0.122480598196456	SLC26A8	1
GO:0015385	sodium:proton antiporter activity	1/48	16/18522	0.0625	24.1171875	4.71531893432759	0.0406841147855362	0.161109094550724	0.122480598196456	SLC38A5	1
GO:0022858	alanine transmembrane transporter activity	1/48	16/18522	0.0625	24.1171875	4.71531893432759	0.0406841147855362	0.161109094550724	0.122480598196456	SLC38A5	1
GO:0034987	immunoglobulin receptor binding	1/48	16/18522	0.0625	24.1171875	4.71531893432759	0.0406841147855362	0.161109094550724	0.122480598196456	CLEC4D	1
GO:0050135	NADP+ nucleosidase activity	1/48	16/18522	0.0625	24.1171875	4.71531893432759	0.0406841147855362	0.161109094550724	0.122480598196456	IL1R1	1
GO:0061809	NAD+ nucleotidase, cyclic ADP-ribose generating	1/48	16/18522	0.0625	24.1171875	4.71531893432759	0.0406841147855362	0.161109094550724	0.122480598196456	IL1R1	1
GO:0005149	interleukin-1 receptor binding	1/48	17/18522	0.0588235294117647	22.6985294117647	4.5622867902562	0.0431723436026926	0.166557015763859	0.126622292685975	TLR5	1
GO:0044325	transmembrane transporter binding	2/48	133/18522	0.0150375939849624	5.80263157894737	2.83333809701364	0.0465745624389696	0.166557015763859	0.126622292685975	KCNE3/FGF13	2
GO:0004653	polypeptide N-acetylgalactosaminyltransferase activity	1/48	19/18522	0.0526315789473684	20.3092105263158	4.29232510675737	0.0481298577331111	0.166557015763859	0.126622292685975	GALNT14	1
GO:0015297	antiporter activity	2/48	136/18522	0.0147058823529412	5.67463235294118	2.78898161683025	0.0484714761511084	0.166557015763859	0.126622292685975	SLC38A5/SLC26A8	2
GO:0070851	growth factor receptor binding	2/48	138/18522	0.0144927536231884	5.59239130434783	2.76013795002077	0.0497516450146917	0.166557015763859	0.126622292685975	TLR5/IL1R1	2
