# Supplementary material for: Key genes and pathogenesis related to type 2 diabetes and cardiogenic stroke
Source: Medicine (Baltimore). 2025 Sep 5;104(36):e44242. doi: 10.1097/MD.0000000000044242 (PMC12419434; doi:10.1097/MD.0000000000044242)
Supplement: Supplementary file 3 [file medi-104-e44242-s003.txt]

ID	Description	GeneRatio	BgRatio	RichFactor	FoldEnrichment	zScore	pvalue	p.adjust	qvalue	geneID	Count
GO:0042581	specific granule	9/50	160/19894	0.05625	22.38075	13.6300013591455	2.12181315117449e-10	2.63104830745637e-08	2.12181315117449e-08	FPR2/CLEC4D/ARG1/ANXA3/LRG1/FOLR3/SLPI/DEFA4/FCAR	9
GO:0070820	tertiary granule	8/50	164/19894	0.0487804878048781	19.4087804878049	11.8823936180583	7.18845421470409e-09	4.45684161311654e-07	3.59422710735205e-07	FPR2/CLEC4D/MMP9/TNFAIP6/LRG1/FOLR3/FCAR/TCIRG1	8
GO:0101002	ficolin-1-rich granule	7/50	185/19894	0.0378378378378378	15.0549189189189	9.64056413814236	3.82511552883648e-07	1.47062053602182e-05	1.18598430324341e-05	FPR2/CLEC4D/MMP9/TNFAIP6/LRG1/FCAR/TCIRG1	7
GO:0035580	specific granule lumen	5/50	62/19894	0.0806451612903226	32.0870967741935	12.3058973282821	4.74393721297362e-07	1.47062053602182e-05	1.18598430324341e-05	ARG1/LRG1/FOLR3/SLPI/DEFA4	5
GO:1904724	tertiary granule lumen	4/50	55/19894	0.0727272727272727	28.9367272727273	10.4139986834179	1.09544763399057e-05	0.000271671013229661	0.000219089526798114	MMP9/TNFAIP6/LRG1/FOLR3	4
GO:0101003	ficolin-1-rich granule membrane	4/50	61/19894	0.0655737704918033	26.0904918032787	9.85145595409864	1.65768074158412e-05	0.000342587353260717	0.000276280123597353	FPR2/CLEC4D/FCAR/TCIRG1	4
GO:0034774	secretory granule lumen	6/50	322/19894	0.0186335403726708	7.41391304347826	5.8244367614824	0.00014973999001483	0.00220617437394663	0.00177917288221502	ARG1/F5/LRG1/FOLR3/SLPI/DEFA4	6
GO:0060205	cytoplasmic vesicle lumen	6/50	325/19894	0.0184615384615385	7.34547692307692	5.78951478297336	0.000157477199449519	0.00220617437394663	0.00177917288221502	ARG1/F5/LRG1/FOLR3/SLPI/DEFA4	6
GO:0031983	vesicle lumen	6/50	326/19894	0.0184049079754601	7.32294478527607	5.77797294385282	0.000160125559399352	0.00220617437394663	0.00177917288221502	ARG1/F5/LRG1/FOLR3/SLPI/DEFA4	6
GO:0070821	tertiary granule membrane	3/50	73/19894	0.0410958904109589	16.3512328767123	6.59572353484307	0.000820908605998246	0.0101792667143783	0.00820908605998246	FPR2/CLEC4D/FCAR	3
GO:0030670	phagocytic vesicle membrane	3/50	81/19894	0.037037037037037	14.7362962962963	6.21809816696289	0.00111034303823405	0.0121142605922173	0.00976956499372366	CLEC4E/ANXA3/TCIRG1	3
GO:0030667	secretory granule membrane	5/50	317/19894	0.0157728706624606	6.27570977917981	4.75289250045549	0.00117234779924684	0.0121142605922173	0.00976956499372366	FPR2/CLEC4D/LHFPL2/FCAR/TCIRG1	5
GO:0035579	specific granule membrane	3/50	91/19894	0.032967032967033	13.1169230769231	5.81524595063075	0.00155337832534779	0.0148168394110097	0.0119490640411369	FPR2/CLEC4D/FCAR	3
GO:0030666	endocytic vesicle membrane	4/50	204/19894	0.0196078431372549	7.80156862745098	4.90141916265272	0.00170990000816675	0.0151448286437627	0.0122135714869054	CLEC4E/ANXA3/TCIRG1/CD163	4
GO:0009897	external side of plasma membrane	5/50	405/19894	0.0123456790123457	4.9120987654321	3.99266689277702	0.00340668177078657	0.0281619026385023	0.0227112118052438	CLEC4E/CLEC4D/IL1R1/FOLR3/CD163	5
GO:1904813	ficolin-1-rich granule lumen	3/50	124/19894	0.0241935483870968	9.62612903225807	4.83664255185912	0.00374184231684133	0.0289992779555203	0.0233865144802583	MMP9/TNFAIP6/LRG1	3
GO:0045335	phagocytic vesicle	3/50	142/19894	0.0211267605633803	8.40591549295775	4.44567714576293	0.00546156223734556	0.0398372774959324	0.032126836690268	CLEC4E/ANXA3/TCIRG1	3
GO:0014704	intercalated disc	2/50	51/19894	0.0392156862745098	15.603137254902	5.24140988384688	0.00729673819624379	0.050266418685235	0.0405374344235766	FGF13/DSC2	2
GO:0000421	autophagosome membrane	2/50	57/19894	0.0350877192982456	13.960701754386	4.91867901835013	0.00904674120969706	0.0590418900001282	0.0476144274194582	VMP1/WDFY3	2
GO:0030139	endocytic vesicle	4/50	350/19894	0.0114285714285714	4.5472	3.36072909056312	0.0114818664103959	0.0711875717444546	0.0574093320519795	CLEC4E/ANXA3/TCIRG1/CD163	4
GO:0044291	cell-cell contact zone	2/50	73/19894	0.0273972602739726	10.9008219178082	4.25393091630067	0.0145215853127605	0.0857465037515383	0.0691504062512406	FGF13/DSC2	2
GO:0033116	endoplasmic reticulum-Golgi intermediate compartment membrane	2/50	81/19894	0.0246913580246914	9.8241975308642	3.99450662012726	0.0176770510067516	0.0996342874926	0.0803502318488709	VMP1/F5	2
GO:0031091	platelet alpha granule	2/50	91/19894	0.021978021978022	8.74461538461539	3.71685476326501	0.0219899718844167	0.118554631029029	0.0956085734105074	LHFPL2/F5	2
GO:0000220	vacuolar proton-transporting V-type ATPase, V0 domain	1/50	10/19894	0.1	39.788	6.15837377024038	0.0248564071970486	0.128424770518085	0.103568363321036	TCIRG1	1
GO:0033179	proton-transporting V-type ATPase, V0 domain	1/50	12/19894	0.0833333333333333	33.1566666666667	5.59309436144527	0.0297545263514336	0.147582450703111	0.119018105405734	TCIRG1	1
GO:0005776	autophagosome	2/50	119/19894	0.0168067226890756	6.68705882352941	3.12337039332986	0.0360687251381152	0.172020073735626	0.138725865915828	VMP1/WDFY3	2
GO:0045178	basal part of cell	3/50	305/19894	0.00983606557377049	3.9135737704918	2.57389211580817	0.0412205005054993	0.185533148991235	0.149623507250996	LIN7A/KCNE3/SLC22A4	3
GO:0031092	platelet alpha granule membrane	1/50	17/19894	0.0588235294117647	23.4047058823529	4.63883391014409	0.0418945820302788	0.185533148991235	0.149623507250996	LHFPL2	1
GO:0005793	endoplasmic reticulum-Golgi intermediate compartment	2/50	133/19894	0.0150375939849624	5.98315789473684	2.89431998917778	0.0441106875287618	0.188611215640223	0.152105819064696	VMP1/F5	2
