# Supplementary material for: Key genes and pathogenesis related to type 2 diabetes and cardiogenic stroke
Source: Medicine (Baltimore). 2025 Sep 5;104(36):e44242. doi: 10.1097/MD.0000000000044242 (PMC12419434; doi:10.1097/MD.0000000000044242)
Supplement: Supplementary file 5 [file medi-104-e44242-s005.txt]

category	subcategory	ID	Description	GeneRatio	BgRatio	RichFactor	FoldEnrichment	zScore	pvalue	p.adjust	qvalue	geneID	Count
Human Diseases	Infectious disease: bacterial	hsa05150	Staphylococcus aureus infection	3/30	100/8846	0.03	8.846	4.60274932004255	0.00456063769414991	0.219547908059289	0.211844472688787		3
Environmental Information Processing	Signal transduction	hsa04064	NF-kappa B signaling pathway	3/30	105/8846	0.0285714285714286	8.4247619047619	4.46447480118725	0.00522733114426878	0.219547908059289	0.211844472688787		3
Human Diseases	Cardiovascular disease	hsa05418	Fluid shear stress and atherosclerosis	3/30	141/8846	0.0212765957446809	6.27375886524823	3.6823002063526	0.0117500931023717	0.329002606866408	0.317458655748289		3
Human Diseases	Cancer: overview	hsa05202	Transcriptional misregulation in cancer	3/30	193/8846	0.0155440414507772	4.58341968911917	2.93607221689543	0.0269414880011251	0.488337083759845	0.471202449241956		3
Metabolism	Energy metabolism	hsa00920	Sulfur metabolism	1/30	10/8846	0.1	29.4866666666667	5.25759992295328	0.0334174701068981	0.488337083759845	0.471202449241956		1
Human Diseases	Infectious disease: parasitic	hsa05146	Amoebiasis	2/30	103/8846	0.0194174757281553	5.72556634304207	2.81394751654192	0.0472788948991179	0.488337083759845	0.471202449241956		2
Organismal Systems	Immune system	hsa04625	C-type lectin receptor signaling pathway	2/30	105/8846	0.019047619047619	5.61650793650794	2.77588475110591	0.048938735085019	0.488337083759845	0.471202449241956		2
